# Supplementary material for: Facioscapulohumeral dystrophy weakened sarcomeric contractility is mimicked in induced pluripotent stem cells‐derived innervated muscle fibres
Source: J Cachexia Sarcopenia Muscle. 2021 Dec 3;13(1):621–35. doi: 10.1002/jcsm.12835 (PMC8818656; doi:10.1002/jcsm.12835)
Supplement: Supplementary file 2 — Table S1. List of hiPSCS clones and biopsies. BAMS‐Case 1; BAMS‐Case 2 and BAMS‐Case 9 were described in [1]. All cells are described in [2]. GW: gestational week. [file JCSM-13-621-s001.xlsx]

## Sheet: tpm_nm
Gene_ID	gene_name	AG08C5	AG08C5	17706-short	17706-short	12759	12759	14586	14586	BAMS1	BAMS1	17705-long	17705-long
ENSG00000000003	TSPAN6	54.764481	63.732056	48.39505	44.555321	52.534058	56.67054	53.098976	57.126575	67.296974	59.256092	68.762978	56.811699
ENSG00000000005	TNMD	1.182198	1.622612	0	0	0	0.465328	0	0	0.804247	1.212952	0.282223	0
ENSG00000000419	DPM1	38.079781	37.860779	23.425728	25.216103	27.538589	31.728497	24.832972	24.968615	34.831661	32.306816	45.543011	35.136814
ENSG00000000457	SCYL3	8.041691	8.666002	6.778286	6.683821	5.923726	5.31064	7.270067	7.899456	10.098514	8.943098	10.591135	10.877565
ENSG00000000460	C1orf112	0.135119	0.058961	1.199269	0.705837	0	0.048906	0.040369	0	0.235386	3.128733	0.0949	3.048519
ENSG00000000938	FGR	0	0.083494	0	0	0	0	0	0	0	0	0	0
ENSG00000000971	CFH	7.790305	12.857571	0.1993	0.043172	0.107204	0	6.559114	15.038121	14.393243	17.967604	5.777263	8.486058
ENSG00000001036	FUCA2	46.724674	53.960644	31.106041	29.452227	43.091339	45.526512	48.199535	47.380215	26.62352	29.890812	42.091022	37.55109
ENSG00000001084	GCLC	9.951402	15.377107	4.54237	14.583615	16.558973	5.245421	13.790769	8.046072	13.672491	31.606335	29.336521	10.522785
ENSG00000001167	NFYA	52.994427	49.597649	27.628714	26.313967	45.134956	50.087872	51.764366	58.424084	42.834148	39.589722	64.536247	61.799313
ENSG00000001460	STPG1	7.830892	7.948754	2.528894	2.55356	2.803006	2.552237	7.099318	3.542294	4.689972	5.872418	2.577274	4.412467
ENSG00000001461	NIPAL3	23.866762	20.370428	8.175923	10.851502	13.388681	16.800844	22.253798	22.973497	11.089643	12.237667	15.042779	11.255439
ENSG00000001497	LAS1L	35.374897	48.074757	24.21913	23.298105	36.280827	23.505804	25.187252	25.702955	33.806786	20.968964	26.278662	27.25708
ENSG00000001561	ENPP4	10.06558	15.044722	8.001943	8.651139	12.349647	14.786638	11.763637	18.752691	9.212307	8.469104	15.443108	16.758434
ENSG00000001617	SEMA3F	17.297899	19.610201	5.591772	5.103971	11.174743	7.657194	26.959534	29.658401	123.341064	124.806435	14.640314	22.704029
ENSG00000001626	CFTR	3.488615	3.961281	3.640172	2.269237	1.866348	0.948367	5.242363	4.618525	2.522794	2.032228	2.792523	3.269972
ENSG00000001629	ANKIB1	25.212811	30.252663	29.039616	29.459343	35.283405	36.345505	24.637068	34.080521	33.562428	29.034615	48.813652	46.408531
ENSG00000001630	CYP51A1	35.363518	128.121521	160.899643	25.515596	68.640007	63.473347	154.100815	56.864265	36.943092	95.612183	50.256622	30.224558
ENSG00000001631	KRIT1	30.008406	23.504631	20.957594	16.001423	23.910343	27.211227	23.303289	32.939407	23.460238	25.168097	28.164213	28.567768
ENSG00000002016	RAD52	12.246867	12.559937	28.965757	12.931237	22.916842	10.78802	18.781656	23.320532	7.441194	13.637535	7.063775	8.43257
ENSG00000002079	MYH16	0	0	0	0	0	0	0	0	0	0	0	0
ENSG00000002330	BAD	42.740383	48.365688	31.337843	34.505894	47.299328	37.995869	41.013096	33.813805	45.089981	58.359528	37.79958	36.847301
ENSG00000002549	LAP3	17.000143	16.26597	9.994534	10.975722	11.761265	12.469221	24.500925	27.303253	25.800436	32.689426	28.137138	34.983311
ENSG00000002586	CD99	0	0	0	0	0	0	0	0	0	0	0	0
ENSG00000002586	CD99	0	0	0	0	0	0	0	0	0	0	0	0
ENSG00000002587	HS3ST1	1.478068	1.547367	0.368157	0.46186	0.549533	0.52633	0.880966	0.927215	1.095892	1.157439	1.292362	1.745902
ENSG00000002726	AOC1	0	0	0	0	0	0	0.481493	0.670547	0	0	0	0
ENSG00000002745	WNT16	1.159725	0.909069	0.171237	0.191002	2.418758	3.508666	0.788897	0.61245	0.310465	0.309794	0.839972	1.014019
ENSG00000002746	HECW1	3.679044	3.439247	3.848912	4.451684	4.855248	4.683554	1.857005	2.044501	1.016721	1.199106	6.569685	6.397455
ENSG00000002822	MAD1L1	16.560238	13.750237	11.504106	10.446356	18.441025	16.111193	25.087118	10.818589	18.914143	18.804001	14.53175	15.420046
ENSG00000002834	LASP1	141.115738	155.981934	23.06398	20.515663	55.884319	48.716866	139.529602	42.026112	58.315083	68.564796	93.833427	36.164997
ENSG00000002919	SNX11	23.769548	22.728064	15.33728	14.503162	18.675039	24.096722	16.928587	21.461716	17.036642	17.82593	34.351063	23.118834
ENSG00000002933	TMEM176A	5.958476	14.103762	4.308387	5.333441	23.578537	20.54077	11.458705	9.681519	2.816528	2.044307	5.892384	5.887927
ENSG00000003056	M6PR	105.41362	95.404724	75.570007	85.572014	97.26207	81.76162	90.170288	100.727715	89.9076	75.668892	125.967155	120.385841
ENSG00000003096	KLHL13	29.459059	30.65443	48.689541	48.126057	94.585625	100.702278	21.114599	37.462173	56.424988	54.176395	63.147511	37.501015
ENSG00000003137	CYP26B1	3.392466	2.970829	6.920199	5.919576	2.219128	1.693162	7.252238	6.880966	0.929337	0.960848	3.501942	12.068612
ENSG00000003147	ICA1	6.975719	5.795372	6.288783	5.69618	4.876529	4.8921	4.618473	6.529539	3.694674	4.553415	5.034823	5.079422
ENSG00000003249	DBNDD1	18.565865	21.483751	21.362995	22.991693	23.097197	21.012741	25.676428	23.979134	21.380789	24.278399	25.916702	25.516085
ENSG00000003393	ALS2	12.06032	24.407831	11.201943	11.028157	11.954573	7.670421	9.707614	11.889603	16.171421	13.555476	16.186626	16.351805
ENSG00000003400	CASP10	0.154478	0.329239	0	0.038152	0	0	0.766837	0.880865	0.130797	0.384229	0.079685	0.138918
ENSG00000003402	CFLAR	5.418741	2.710268	1.120826	1.177855	0.568344	0.712974	6.584713	7.288018	7.282101	8.9894	5.655333	3.944026
ENSG00000003436	TFPI	12.436309	13.565248	0.777773	1.141863	1.922058	2.489326	13.611568	18.474087	5.908399	5.727605	9.006637	8.910513
ENSG00000003509	NDUFAF7	15.077071	16.021641	14.059357	13.744323	12.356426	14.996084	14.698571	15.3675	15.139629	15.05892	20.934681	18.099249
ENSG00000003756	RBM5	76.251991	107.617157	106.765762	110.83152	50.897202	90.323555	112.809937	138.969833	107.55732	64.20385	99.688438	80.138908
ENSG00000003987	MTMR7	9.202637	11.303473	15.704506	15.80536	16.548666	19.372663	10.001628	11.241414	5.299894	5.027404	20.041178	16.991373
ENSG00000003989	SLC7A2	3.691591	4.094249	1.489775	1.489444	0.747062	0.537421	11.141548	11.946906	33.031277	30.79332	4.965172	4.914664
ENSG00000004059	ARF5	115.859085	93.354149	107.888199	94.371887	111.393845	96.571007	73.473389	87.961716	106.822258	115.938568	108.803787	105.08445
ENSG00000004139	SARM1	15.720281	15.961306	13.157785	12.294573	17.558434	17.325327	16.108192	14.289453	12.426398	13.130617	4.495684	4.72155
ENSG00000004142	POLDIP2	49.857056	52.039692	45.217426	43.435932	54.620018	51.426754	53.096138	44.990288	53.432747	51.929543	66.946739	54.85841
ENSG00000004399	PLXND1	8.7819	10.36187	3.686599	3.556196	7.848723	7.44969	14.6123	12.168871	4.892884	6.280228	3.09574	2.833425
ENSG00000004455	AK2	83.835716	72.35659	38.160637	37.574303	35.313793	38.544868	60.287231	65.528221	61.423737	59.267548	56.632713	53.903881
ENSG00000004468	CD38	0.088287	0	0.031692	0.053201	0.037964	0.043972	0.062349	0.263003	0.445276	0.498008	0.116676	0.054484
ENSG00000004478	FKBP4	145.21196	175.679611	110.522499	107.073608	214.745163	191.564362	124.433372	109.189705	87.114609	96.693726	117.62114	128.417603
ENSG00000004487	KDM1A	252.047806	266.325806	204.333939	173.592087	260.776215	212.43158	156.152466	192.106232	119.009758	174.867813	287.643677	283.18927
ENSG00000004534	RBM6	140.709915	135.611771	96.012375	116.09993	96.196953	83.929543	118.540916	107.384178	72.257835	97.09201	90.087883	86.491325
ENSG00000004660	CAMKK1	8.576376	8.341825	8.377376	8.344238	8.887777	8.647312	9.312057	8.789721	4.944886	5.779695	12.683743	10.487821
ENSG00000004700	RECQL	8.880336	9.521309	4.691705	2.954887	4.465097	5.775547	5.695696	6.593516	7.563382	7.456477	7.757051	7.777649
ENSG00000004766	VPS50	9.604638	7.392931	8.544032	6.018013	5.747994	4.725078	5.889461	5.819102	4.729099	4.060881	23.288422	11.730008
ENSG00000004776	HSPB6	0.454502	0.631864	0.281414	0	0.443058	0.754363	21.107994	23.478685	3.007147	1.771922	0.518734	0.353256
ENSG00000004777	ARHGAP33	42.581841	52.353016	33.650108	50.172699	53.698528	55.930893	57.185486	35.971336	17.346918	43.348843	41.344101	30.122145
ENSG00000004779	NDUFAB1	11.248204	53.624329	10.719231	10.70491	3.609874	14.017566	14.625514	6.916346	3.94423	10.593533	49.901279	9.8229
ENSG00000004799	PDK4	1.975425	2.665848	0.526928	0.449173	1.278391	0.938796	2.870461	4.590755	0.54589	0.273236	1.694577	1.74156
ENSG00000004809	SLC22A16	0	0	0	0	0	0	0	0.086264	0	0	0	0.101267
ENSG00000004838	ZMYND10	26.45672	23.082096	3.007801	2.923809	2.70893	2.025929	6.777764	7.025078	1.823038	1.239744	7.928934	6.797637
ENSG00000004846	ABCB5	0.032293	0	0	0	0	0	0.084041	0.048781	0	0.037366	0.032516	0.041334
ENSG00000004848	ARX	9.371694	9.289577	0.768851	1.068428	0	0	52.81992	55.054455	10.759589	11.780838	1.869778	2.601602
ENSG00000004864	SLC25A13	29.830242	30.607479	3.699083	18.499542	21.998163	22.323122	15.257751	15.66415	16.906099	17.600477	27.745935	26.722878
ENSG00000004866	ST7	33.046368	24.457987	31.671829	35.405098	36.249775	31.374378	29.041193	30.411768	36.31216	35.597569	52.615334	52.069763
ENSG00000004897	CDC27	22.237543	41.727608	31.37244	28.607023	30.270176	32.89563	22.301859	27.262363	37.958664	34.23402	53.90831	52.857018
ENSG00000004939	SLC4A1	0	0.046356	0	0.04049	0.043339	0	0.053651	0.164485	0	0	0	0
ENSG00000004948	CALCR	0.202186	0.124545	0.097202	0.054391	0	0	0.024024	0.04745	0	0.087534	0.102246	0.083554
ENSG00000004961	HCCS	6.458736	16.212313	12.984165	12.86006	15.124928	16.369833	9.182697	10.893869	16.842916	17.103226	31.149567	31.066374
ENSG00000004975	DVL2	55.093128	55.569714	28.148483	23.57275	40.880939	33.383369	44.551968	31.323734	40.111881	45.486191	24.211779	25.746294
ENSG00000005001	PRSS22	0	0	0	0	0	0	0.574543	0.566361	8.612805	5.415852	0	0
ENSG00000005007	UPF1	15.353834	33.271015	20.734901	20.601166	34.509014	28.418259	31.086641	31.526577	37.511974	41.264973	31.81041	28.949066
ENSG00000005020	SKAP2	18.899715	27.577703	13.250993	12.602748	78.920876	95.59549	9.87091	11.923025	13.302842	11.801715	19.638344	19.733526
ENSG00000005022	SLC25A5	299.574951	292.39624	341.40036	341.608551	385.826813	412.403992	263.611389	277.197113	248.178864	248.840424	315.179443	282.223389
ENSG00000005059	MCUB	3.544599	12.136802	7.759864	8.728653	9.709629	16.079643	12.226357	15.513021	11.551842	8.910469	15.950796	17.119993
ENSG00000005073	HOXA11	0.181702	0	0	0	0	0	0	0.076417	0.51189	0.425747	0	0
ENSG00000005075	POLR2J	27.729336	50.613083	38.360989	28.088127	45.677086	40.203442	49.322098	32.364082	43.07885	55.058193	42.874317	38.440094
ENSG00000005100	DHX33	20.771475	20.162649	13.291524	13.901888	18.096329	19.524204	14.784232	16.180706	18.449892	18.600763	28.961056	27.812416
ENSG00000005102	MEOX1	4.672588	3.984163	0.19907	0.184917	0.556427	0.368275	1.043942	0.678958	4.624069	5.805408	0.7329	0.570404
ENSG00000005108	THSD7A	15.314174	16.90661	24.626661	24.78104	12.058263	14.377412	12.761527	16.707888	6.095333	5.604867	31.253468	29.636635
ENSG00000005156	LIG3	23.136244	11.002891	15.808235	7.315872	16.734507	18.087967	11.029067	8.825959	6.454046	5.986011	12.267774	12.814205
ENSG00000005175	RPAP3	22.238808	21.015034	17.752548	21.522675	18.404545	22.572069	14.915328	17.799458	14.40637	12.897555	23.892084	26.523144
ENSG00000005187	ACSM3	1.1251	0.766501	0.884924	0.057949	0.029785	0.11419	1.176273	1.010321	34.472195	33.35387	0.124451	0.799615
ENSG00000005189	REXO5	14.951006	14.922071	11.361939	9.913178	8.041312	12.65273	9.114595	8.918883	5.458921	5.559289	11.581619	10.591409
ENSG00000005194	CIAPIN1	10.646183	43.429413	52.018959	50.847519	55.621201	44.664719	32.924046	29.778889	49.90498	46.426548	67.990143	57.960911
ENSG00000005206	SPPL2B	102.130226	109.53833	58.407822	56.978504	59.661015	49.953594	83.883034	72.11853	83.501099	80.743752	49.87495	57.578453
ENSG00000005238	FAM214B	40.188667	40.962234	32.025532	15.193096	36.54488	17.166531	59.510712	51.491592	21.838781	17.678946	15.36641	13.816092
ENSG00000005243	COPZ2	4.792164	4.470813	0.850921	0	2.029814	1.323184	7.719051	14.853849	34.783943	30.431547	3.850568	2.302815
ENSG00000005249	PRKAR2B	0.954499	1.719565	0.857129	0.937253	2.690732	1.55927	1.561052	1.193213	0	0.6082	0.705846	1.647027
ENSG00000005302	MSL3	12.379449	13.85732	12.741452	30.889654	32.113655	27.628513	13.728989	45.186905	32.05917	15.176282	16.006765	16.479862
ENSG00000005339	CREBBP	23.788387	19.127735	16.060926	14.995941	20.7547	22.453608	14.62854	16.852253	34.817219	31.353533	25.849932	47.915798
ENSG00000005379	TSPOAP1	30.806107	32.918697	31.138004	27.984203	26.018593	19.984749	39.173401	39.294788	15.882609	21.166695	29.848167	27.27578
ENSG00000005381	MPO	0	0	0	0	0	0	0	0	0	0	0	0
ENSG00000005421	PON1	0	0.089625	0	0	0	0	0	0	0	0	0.108895	0
ENSG00000005436	GCFC2	8.232974	10.788624	7.183357	6.69654	6.094741	8.459549	5.924518	7.097112	11.530534	10.91381	12.405173	13.677348
ENSG00000005448	WDR54	100.665916	80.033142	63.567421	30.580246	60.768276	41.238331	45.390114	53.77935	19.227551	24.991158	80.516815	56.804783
ENSG00000005469	CROT	18.943203	21.307062	21.780584	19.782715	15.650671	15.263643	15.192135	20.803303	38.769394	23.502712	23.802647	27.511738
ENSG00000005471	ABCB4	0	0.111179	0	0	0.06691	0	0.088351	0	0	0.091152	0	0.089623
ENSG00000005483	KMT2E	69.430656	67.817795	60.107571	56.40221	73.575539	91.422157	60.318176	69.625854	42.375599	38.550003	104.84726	106.34568
ENSG00000005486	RHBDD2	125.986496	130.422363	100.872536	99.797386	121.581779	124.966141	110.248253	90.533684	71.628967	80.481361	137.253433	86.29351
ENSG00000005513	SOX8	11.957232	12.875684	6.989907	6.79698	10.850519	11.578148	14.675878	14.171238	3.666623	4.195608	19.597898	17.001869
ENSG00000005700	IBTK	13.047625	12.61865	4.261147	3.915122	10.204535	12.172938	6.328867	7.143029	7.606409	7.136692	12.850907	12.256763
ENSG00000005801	ZNF195	50.543549	51.143784	82.249046	84.030014	64.863556	82.763031	52.380898	62.265514	44.624065	40.270195	114.175072	115.456734
ENSG00000005810	MYCBP2	6.660741	8.058023	9.914404	8.610337	9.816198	12.183974	6.126819	6.575747	8.448793	8.996948	12.350818	11.845747
ENSG00000005812	FBXL3	33.031303	46.426136	36.40834	38.996185	44.20993	41.343548	35.904427	47.398563	59.297169	56.443264	78.188438	72.294983
ENSG00000005844	ITGAL	0.21422	0.041025	0.084924	0.057845	0.020227	0.023904	0.077479	0.103093	0.018779	0	0	0.161822
ENSG00000005882	PDK2	12.488581	25.606153	16.38063	3.04554	18.699818	14.667656	19.758587	25.629522	15.679542	10.781386	10.735138	9.839126
ENSG00000005884	ITGA3	11.786504	13.401948	9.192065	8.251381	8.237096	8.401531	36.580956	35.426102	13.269437	14.202511	10.179196	8.593458
ENSG00000005889	ZFX	7.525314	8.101675	13.145609	13.759955	13.292992	14.72965	8.220198	9.538877	14.876129	13.427223	41.00351	38.636574
ENSG00000005893	LAMP2	59.760735	69.964218	47.157146	43.232689	71.587692	87.842232	53.297974	72.753883	75.592094	62.777664	98.015472	114.72628
ENSG00000005961	ITGA2B	2.324049	12.92551	6.858752	6.903281	1.58392	4.939787	10.30579	5.4551	0.607852	0.712875	6.806421	0.947926
ENSG00000005981	ASB4	9.130607	6.612906	0	0.052558	0	0	1.086645	1.069505	0.076784	0.170298	0.886825	0.62874
ENSG00000006007	GDE1	62.512035	55.090557	46.096233	48.539768	54.359268	65.726128	71.638336	60.802147	64.091286	56.770542	75.450783	74.567116
ENSG00000006015	REX1BD	26.07271	39.488884	10.213372	17.540401	22.034401	17.426607	26.220894	16.970425	16.99552	23.221838	10.04508	20.129105
ENSG00000006016	CRLF1	9.620726	9.089067	8.825442	10.520531	14.569158	12.5683	7.722367	11.714198	16.009951	18.061621	18.881609	21.105766
ENSG00000006025	OSBPL7	10.758068	17.574764	11.023999	11.024672	14.465452	10.410215	18.310202	17.065536	8.716592	10.424477	11.28702	8.253263
ENSG00000006042	TMEM98	75.80394	84.15155	34.073433	66.321594	82.767303	65.276527	51.83147	75.720413	179.589783	169.0858	55.266582	38.643734
ENSG00000006047	YBX2	2.802648	3.296965	1.762213	1.730535	0.902208	0.314753	3.507804	3.308651	2.571826	2.781204	2.420777	2.03346
ENSG00000006059	KRT33A	0	0	0	0	0	0	0	0	0	0	0	0
ENSG00000006062	MAP3K14	3.664695	1.349425	2.133095	3.459223	4.202985	4.444963	4.087511	3.873411	3.700931	4.28068	7.542641	6.684766
ENSG00000006071	ABCC8	1.412419	1.719254	3.375373	3.189967	1.092559	0.970471	2.141473	13.627648	1.395478	0.317433	4.045156	4.235475
ENSG00000006116	CACNG3	0.350028	0.259853	1.16281	1.950421	0.660586	0.161419	0.918986	0.766702	0	0.14063	2.493324	2.129443
ENSG00000006118	TMEM132A	114.962425	159.821945	87.603073	94.035858	137.715073	139.269424	178.965576	134.11377	77.621262	91.157028	148.753784	119.311302
ENSG00000006125	AP2B1	251.68602	207.085632	169.518768	153.192413	298.11084	313.632629	150.867706	180.466614	116.265816	117.672333	277.024414	265.142365
ENSG00000006128	TAC1	68.287506	103.318588	85.397301	83.665398	18.816236	17.72286	14.133878	15.96196	11.693657	6.864852	75.85601	98.674957
ENSG00000006194	ZNF263	39.395649	40.757206	32.702099	30.571051	43.322807	41.698147	30.054543	30.301231	35.742435	38.546619	42.737144	50.91938
ENSG00000006210	CX3CL1	9.814037	9.224409	3.295652	4.957082	5.054236	3.651595	10.124192	8.017193	2.924468	3.916119	12.935127	10.852304
ENSG00000006282	SPATA20	42.680054	47.188919	17.388884	21.854897	18.807924	34.388882	27.955534	26.890888	30.793516	34.671028	17.416636	20.171471
ENSG00000006283	CACNA1G	4.83579	5.551993	4.178751	4.06099	3.174261	2.531434	3.493217	3.334426	11.971791	12.425776	4.487716	4.099349
ENSG00000006327	TNFRSF12A	18.014362	20.189594	2.888172	1.855767	9.76637	5.673781	11.999895	6.501876	16.147758	26.365549	5.616932	5.875753
ENSG00000006377	DLX6	0.508682	0.279329	0.170939	0.239947	0.19776	0.160636	4.847564	5.732354	2.115337	1.913167	0.375738	0.227796
ENSG00000006432	MAP3K9	7.280417	7.411235	6.141161	5.898134	9.183766	9.448646	6.070506	5.937134	6.191849	6.457718	11.772327	10.905951
ENSG00000006451	RALA	52.35994	67.779739	70.873878	68.665009	86.138359	92.24913	47.897221	57.085323	70.497841	68.208229	98.127495	93.744774
ENSG00000006453	BAIAP2L1	2.519521	2.82154	1.21266	1.647744	1.663596	1.62249	4.568065	4.514681	15.677163	12.101682	1.559009	1.650747
ENSG00000006459	KDM7A	5.623023	16.196587	12.81647	13.075251	19.251846	23.180294	12.107811	15.9556	7.776361	7.907582	6.25403	15.393947
ENSG00000006468	ETV1	16.407352	4.18155	3.888299	17.936499	8.0924	9.259796	13.548202	18.732603	10.894375	10.827271	15.810256	15.849688
ENSG00000006530	AGK	12.248195	12.945631	6.264016	7.667462	5.304284	6.074668	8.955249	8.313217	6.932786	4.7588	5.390392	6.437776
ENSG00000006534	ALDH3B1	2.341585	2.6281	0.150611	0.19577	1.731147	1.410313	1.645454	1.844487	0.396134	1.476958	1.515817	1.245632
ENSG00000006555	TTC22	0	0.082431	0	0	0.22515	0.161337	0.184754	0.131073	0.233554	0.097368	0	0
ENSG00000006576	PHTF2	17.006907	26.659311	25.547672	28.054426	26.984034	30.90624	22.916834	33.728874	34.436485	27.239126	48.542412	46.836349
ENSG00000006606	CCL26	0	0	0	0	0	0	0	0	0	0	0	0
ENSG00000006607	FARP2	3.378586	16.482706	10.026315	12.733398	16.342047	18.474371	9.896468	15.644362	21.127321	23.575954	15.455154	14.827748
ENSG00000006611	USH1C	1.950311	1.754869	0.150442	0.373965	1.229935	0.667529	3.341185	2.952271	4.156621	3.459433	0.069981	0.220465
ENSG00000006625	GGCT	56.819111	59.167942	56.01569	58.754398	45.840248	39.700302	53.905071	54.851753	75.051964	64.327751	72.61647	69.278786
ENSG00000006634	DBF4	21.150553	18.259174	25.849936	25.106007	20.249607	24.879566	15.127133	16.74312	17.622675	17.596237	30.615501	33.092125
ENSG00000006638	TBXA2R	0.104504	0.281297	0	0	0	0	0	0	0.600606	0.545165	0.076475	0.16916
ENSG00000006652	IFRD1	28.987427	28.781725	42.565876	67.004982	36.67086	94.760574	19.447048	23.311956	33.253693	28.601204	82.305061	56.026985
ENSG00000006659	LGALS14	0	0	0	0	0	0	0	0	0	0.940878	0	0
ENSG00000006695	COX10	31.119678	25.915642	19.444328	16.207375	24.674601	19.462107	16.681208	15.756265	18.646772	16.709148	29.265194	31.039562
ENSG00000006704	GTF2IRD1	2.672678	7.089302	8.087886	6.848165	6.657927	6.666608	4.624366	10.875733	4.884989	12.228845	3.944685	5.239066
ENSG00000006712	PAF1	41.357464	18.001423	18.811844	19.685343	22.032515	25.064951	24.881516	20.409229	34.324654	30.441027	43.4002	23.240555
ENSG00000006715	VPS41	17.094683	23.99297	20.706192	19.496035	22.319244	24.07378	20.771225	25.442257	20.749369	18.83779	28.491831	29.031513
ENSG00000006740	ARHGAP44	8.106903	8.288774	8.605888	7.73796	7.477543	8.378821	5.976451	5.715085	2.002538	3.37113	7.766235	8.897164
ENSG00000006744	ELAC2	13.750379	20.622398	13.526619	12.369266	15.632992	15.298695	15.492434	16.219563	19.880962	16.822611	19.253326	19.60675
ENSG00000006747	SCIN	0.240082	0.425575	0.019942	0.020696	0	0.038489	0.336231	0.415284	0.073074	0	0.106603	0.073974
ENSG00000006756	ARSD	9.175948	9.223314	10.195219	9.807569	10.448241	10.421977	6.14037	6.030239	11.276582	10.516308	16.891287	17.080406
ENSG00000006757	PNPLA4	5.340477	6.538616	3.96278	3.692136	7.439878	7.192846	5.657093	7.087424	5.815287	6.424549	7.253028	7.7009
ENSG00000006788	MYH13	0.094577	0.065249	0	0	0	0	0	0	0	0	0	0
ENSG00000006831	ADIPOR2	86.452263	76.361824	56.707344	53.856831	71.067131	74.934006	59.599583	56.114548	61.113861	59.701622	96.914528	92.531006
ENSG00000006837	CDKL3	3.870716	3.834488	2.704259	3.547238	4.543025	3.561578	3.762075	4.76637	2.466222	1.78852	4.231379	3.879619
ENSG00000007001	UPP2	0.376078	0.518915	0.788314	0.681245	0.41425	0.405318	0.181598	0.072023	0.077998	0	0.637842	0.367052
ENSG00000007038	PRSS21	0	0	0	0	0	0	0	0	0	0	0	0
ENSG00000007047	MARK4	28.781227	35.152313	26.707781	25.004187	36.106121	32.891739	29.503307	25.294764	16.263088	19.598356	24.156216	22.396168
ENSG00000007062	PROM1	24.84877	24.640106	10.032101	9.999821	14.860569	18.156979	8.864774	9.332905	27.670853	26.122648	29.767588	27.505178
ENSG00000007080	CCDC124	46.059502	53.74493	78.0382	36.330238	52.188698	40.229431	76.694267	43.564293	35.191578	46.195679	45.462147	48.677814
ENSG00000007129	CEACAM21	0	0	0	0	0	0	0	0	0	0	0	0
ENSG00000007168	PAFAH1B1	194.460068	221.693436	40.316433	237.564377	162.216736	181.396164	200.284775	244.597321	148.922745	133.31781	387.434906	345.01001
ENSG00000007171	NOS2	0.329133	0.192899	0	0.09628	0	0.118698	0.413236	0.251977	0.328206	0.556347	0.169674	0.258826
ENSG00000007174	DNAH9	6.893457	7.715772	1.232915	2.071692	0.124117	2.229551	0.4822	0.954963	2.291099	0.125105	1.275803	1.264089
ENSG00000007202	KIAA0100	40.250607	38.809925	19.318428	17.380499	29.107578	31.370033	25.741098	25.684437	34.067493	33.551193	45.943573	45.98547
ENSG00000007216	SLC13A2	0	0.040307	0	0.10562	0	0	0	0	0	0	0	0
ENSG00000007237	GAS7	9.988957	10.335108	3.874667	4.259987	4.461651	4.235233	13.699541	12.692474	4.053187	3.960225	8.937306	9.412403
ENSG00000007255	TRAPPC6A	43.391884	53.369301	42.90205	23.031584	47.777313	36.33078	49.172153	36.81929	22.529793	28.322075	39.780037	31.879715
ENSG00000007264	MATK	0.156403	0.323708	0.714973	0.564547	0.252202	0.350535	0.872529	0.657764	0.503034	1.120776	0.220573	0.337822
ENSG00000007306	CEACAM7	0	0	0	0	0	0	0.107022	0	0	0	0	0
ENSG00000007312	CD79B	0.32719	0.453422	0	0.396044	0	0	0.275685	0.2764	0	0	0	0
ENSG00000007314	SCN4A	0.383829	0.617781	0.171688	0.139086	0.055139	0.095478	0.125141	0.146053	0.187895	0.222555	0.471828	0.276439
ENSG00000007341	ST7L	11.479936	9.610741	8.40065	8.512152	12.649439	9.256132	10.606614	10.189315	4.421215	6.288023	9.279997	8.60372
ENSG00000007350	TKTL1	2.964343	3.919584	3.122066	2.243151	5.995105	6.931348	3.492945	3.313688	1.111646	0.695281	6.175329	7.939482
ENSG00000007372	PAX6	22.644384	16.945061	48.53278	49.502213	14.951477	20.50404	24.611992	30.950987	2.001864	2.017872	29.192957	41.071632
ENSG00000007376	RPUSD1	11.469117	13.249845	7.77524	6.627289	9.515954	6.908795	10.120054	6.482078	13.938144	16.880732	14.482336	12.240313
ENSG00000007384	RHBDF1	34.666023	33.615852	14.615122	14.188775	19.583405	18.662085	28.931005	24.370907	20.311581	21.102844	14.752961	14.007756
ENSG00000007392	LUC7L	100.980362	117.99836	85.648849	104.564056	68.177734	69.732079	88.515053	91.387009	72.807465	82.444466	129.19455	118.030861
ENSG00000007402	CACNA2D2	9.721587	9.06847	7.467708	7.122876	11.321961	7.757033	13.089031	8.856559	3.316265	7.892409	8.32638	9.303343
ENSG00000007516	BAIAP3	33.849743	45.022411	16.634644	14.548489	12.328018	33.872837	18.327818	16.693157	14.233581	3.597618	15.490011	24.11611
ENSG00000007520	TSR3	26.801565	42.822086	33.226986	32.860241	35.923054	24.084936	36.883854	36.64954	31.096033	40.173557	42.754982	35.619743
ENSG00000007541	PIGQ	85.818748	85.292824	46.283867	38.074562	62.865387	46.643993	85.929825	63.552578	71.240517	80.365471	61.273647	44.858742
ENSG00000007545	CRAMP1	20.14373	21.427153	18.658606	17.206366	19.155075	19.195539	20.099432	20.282585	21.166832	21.639608	23.105057	22.456562
ENSG00000007866	TEAD3	5.302011	39.286896	21.059834	7.645524	7.384158	14.175138	36.201412	31.980875	70.215813	96.92141	20.94512	9.587793
ENSG00000007908	SELE	0	0.089508	0	0	0	0	0.068603	0.135953	0	0	0	0
ENSG00000007923	DNAJC11	19.056755	23.995113	17.643063	14.234924	18.663485	13.433472	16.991827	17.233519	24.067028	31.306421	25.700539	35.258232
ENSG00000007933	FMO3	0.079925	0.438213	0	0	0	0	0.212729	0.330002	0.420303	0.2601	0	0.098649
ENSG00000007944	MYLIP	20.140144	18.289524	7.70998	4.422211	13.759417	14.042122	14.671639	15.980426	36.062489	37.475204	19.26931	19.172031
ENSG00000007952	NOX1	0	0.034583	0	1.393373	0.037437	0	0.525639	0.792625	1.555054	0	0	1.096553
ENSG00000007968	E2F2	0	0	0	0	0	0	0	0	0	0	0	0
ENSG00000008018	PSMB1	137.701141	144.021194	136.440353	40.116844	133.14267	41.490391	113.546562	38.130028	39.94912	168.234085	41.351276	60.511627
ENSG00000008056	SYN1	9.403797	10.329667	29.428888	29.106295	29.93185	28.871901	12.451246	15.514858	5.64851	5.313433	20.686049	21.885883
ENSG00000008083	JARID2	27.702381	36.865589	15.74993	15.875813	37.80748	33.465031	35.008514	30.173544	22.68022	20.948336	26.076956	43.325703
ENSG00000008086	CDKL5	8.507583	6.527244	6.176329	5.939629	8.022869	8.91206	6.956738	7.141119	6.614471	6.156537	8.143079	6.380174
ENSG00000008118	CAMK1G	7.413813	6.408829	6.335146	5.877014	4.827454	4.894392	4.196549	4.28746	0.78709	1.11099	6.18012	5.904033
ENSG00000008128	CDK11A	14.048955	42.534348	12.672757	26.218224	6.96277	34.77198	33.67345	33.914314	11.437982	5.65398	15.312478	23.577684
ENSG00000008130	NADK	6.359448	7.153663	25.362852	28.410637	29.060572	30.273083	23.527025	24.423952	36.391567	37.219532	35.305229	32.271111
ENSG00000008196	TFAP2B	33.725613	27.480543	15.263274	19.92857	1.401367	1.116014	5.274985	10.03614	2.453153	3.041281	70.512642	71.051537
ENSG00000008197	TFAP2D	0	0	0	0	0	0	0	0	0	0	0	0
ENSG00000008226	DLEC1	10.581906	10.053983	0.961228	2.364088	2.162915	1.818313	2.097561	4.001144	0.592709	0.809155	3.741535	3.901547
ENSG00000008256	CYTH3	31.591995	24.651751	18.725609	18.449295	25.486588	19.672277	24.189077	17.785515	33.129456	34.976456	27.792107	24.890303
ENSG00000008277	ADAM22	8.844258	10.258272	11.674366	11.16667	11.265239	15.193335	1.061427	13.153261	6.681548	5.831887	16.285835	16.432713
ENSG00000008282	SYPL1	65.602371	83.156715	61.483986	62.062504	54.865253	58.607975	66.6231	75.0252	123.976295	105.530128	84.404343	74.063934
ENSG00000008283	CYB561	18.615578	19.696722	9.562412	8.251207	7.489546	7.200422	14.12698	10.66214	22.475662	23.843281	20.011932	20.036766
ENSG00000008294	SPAG9	87.335144	62.153992	75.844398	71.852539	57.708866	61.320145	66.46711	72.452255	39.365963	39.624615	114.371918	118.236702
ENSG00000008300	CELSR3	26.384283	24.800924	25.272659	23.627712	38.046932	31.992163	27.409012	21.726261	5.779572	7.933241	31.298117	27.62394
ENSG00000008311	AASS	13.549861	18.3414	17.766777	10.597988	10.378769	12.608103	11.192742	15.117681	12.393372	11.621672	10.341709	10.837083
ENSG00000008323	PLEKHG6	0.134043	0.24687	0	0	0.516677	0.796999	0.939765	0.844282	2.107268	2.053957	0.150624	0
ENSG00000008324	SS18L2	29.68078	32.496284	46.467453	38.229992	25.854267	23.021456	25.690451	24.617071	29.614653	35.437836	45.049393	29.73295
ENSG00000008382	MPND	8.880825	10.831219	3.299685	2.294838	5.241108	4.015589	3.736411	3.65532	2.52953	3.41427	3.723768	3.963897
ENSG00000008394	MGST1	77.796181	64.695053	53.452538	57.702915	48.292801	54.149067	58.677643	62.952797	103.750916	95.266174	60.621445	62.360996
ENSG00000008405	CRY1	39.704975	46.381027	24.245346	22.140697	34.15786	35.324459	17.4827	28.892609	18.441931	18.641882	40.073132	41.615448
ENSG00000008438	PGLYRP1	0.191155	0.319662	0	0	0	0	0	0	0	0	0	0
ENSG00000008441	NFIX	2.261216	2.174239	0.06581	0.147302	0.214823	0.250646	9.501094	11.387397	39.727089	59.767143	1.693236	2.344831
ENSG00000008513	ST3GAL1	14.803031	14.382663	10.257012	8.834134	3.828005	4.948857	7.751864	8.440434	5.061562	5.224831	5.776175	15.136371
ENSG00000008516	MMP25	3.589972	1.495549	0.727017	0	0.872218	0.585049	2.826656	1.318328	2.244417	3.0437	0.954896	0.66502
ENSG00000008517	IL32	2.645914	1.788709	0.602916	0.618542	1.00244	0.73759	3.037566	2.793911	4.310884	5.595999	0.36698	0.153841
ENSG00000008710	PKD1	39.630447	34.700787	22.996155	17.282915	29.333397	17.675825	23.596121	27.979282	18.762856	21.776346	19.57402	16.555021
ENSG00000008735	MAPK8IP2	14.832939	17.673862	16.225454	19.655609	18.395596	17.272518	15.94321	16.469376	4.592254	5.96189	25.062515	21.408077
ENSG00000008838	MED24	65.500908	61.696537	66.617538	70.805603	68.50882	51.94746	68.050697	70.990234	50.349636	54.219959	62.457832	55.747997
ENSG00000008853	RHOBTB2	18.949772	13.749383	10.842248	8.803288	12.020525	8.290551	9.460513	12.602436	14.273828	13.085793	19.280357	18.049488
ENSG00000008869	HEATR5B	13.074825	12.024191	12.99527	12.486774	12.02431	12.102553	11.382687	12.773042	10.090117	8.777752	16.655678	16.130011
ENSG00000008952	SEC62	63.439983	67.267418	67.688469	79.149902	92.08419	95.879311	49.559402	83.855843	83.917519	89.193535	118.273666	100.859253
ENSG00000008988	RPS20	416.184906	309.339478	409.610596	405.413879	383.059326	340.053925	481.871185	397.005096	431.040741	395.126587	276.017303	338.833252
ENSG00000009307	CSDE1	178.0224	351.360565	372.725891	116.52137	456.599609	472.382233	256.80484	163.138092	288.080322	272.832703	470.017944	295.263916
ENSG00000009335	UBE3C	21.836332	23.44026	14.765073	14.511499	15.54391	16.040606	14.140434	16.918152	31.803995	30.924091	36.453629	32.210018
ENSG00000009413	REV3L	18.917429	23.296263	19.315506	20.171003	17.122992	21.422905	18.337189	20.769875	20.042992	20.236784	27.84252	26.941357
ENSG00000009694	TENM1	3.456216	3.551801	12.604334	11.833483	2.156034	2.709808	3.504032	4.290259	2.975091	2.832816	7.717716	7.439053
ENSG00000009709	PAX7	29.707085	25.218618	26.117231	25.99663	22.120945	21.896992	11.850518	13.769628	0.951074	1.58385	35.648457	32.661858
ENSG00000009724	MASP2	8.157704	7.905057	5.853358	5.79083	4.310493	4.079432	8.233762	9.476094	3.137958	2.635867	13.524437	13.95287
ENSG00000009765	IYD	0	0	0	0	0	0	0.141589	0.220674	0.100789	0.086186	0	0
ENSG00000009780	FAM76A	14.977597	17.528063	11.841949	11.979657	15.339799	17.008039	13.916101	16.708601	10.731726	11.988778	17.295765	16.641409
ENSG00000009790	TRAF3IP3	0.225421	0.28153	0.215966	0.152205	0.260665	0.513898	0.366707	0.405722	0.276294	0.131514	0	0.119712
ENSG00000009830	POMT2	12.051871	16.627859	12.851776	8.733303	9.719095	9.796838	14.437512	13.696693	11.955524	12.192224	14.685639	17.078863
ENSG00000009844	VTA1	43.842682	59.361904	25.515209	25.282696	72.688278	80.18679	17.334612	22.559643	27.200092	23.33503	98.321571	91.795326
ENSG00000009950	MLXIPL	2.303867	2.838065	3.631823	2.872176	1.942293	2.24112	4.39146	3.711293	0.967265	1.466154	2.011645	2.580594
ENSG00000009954	BAZ1B	62.036339	51.052006	34.276688	34.623474	59.4711	68.139656	36.583168	39.296062	54.295044	53.183926	73.184433	67.580894
ENSG00000010017	RANBP9	53.699551	59.361477	57.155834	50.703812	57.466743	69.711288	46.018051	53.921425	47.463276	39.972927	82.32608	75.075218
ENSG00000010030	ETV7	0.216165	0.150428	0	0	0	0.162895	0	0.167945	0.110246	0	0	0
ENSG00000010072	SPRTN	5.671848	9.771878	5.382716	5.932468	6.488276	7.114153	4.496215	5.028296	6.578156	6.706791	6.158726	7.351789
ENSG00000010165	METTL13	27.623005	26.396755	14.760124	11.731492	24.331427	20.273251	16.789125	18.100496	20.935997	25.613117	22.765318	19.919695
ENSG00000010219	DYRK4	48.558037	31.544876	15.073673	14.797412	32.594196	7.348535	36.149021	34.796673	30.12466	12.769552	30.458176	20.014862
ENSG00000010244	ZNF207	216.139984	121.45076	26.711042	121.243034	147.897614	223.022858	182.184814	147.433243	117.337479	128.699997	69.193451	257.301025
ENSG00000010256	UQCRC1	168.072479	140.982117	141.873657	181.803711	233.032516	191.960815	147.80542	190.571671	185.829941	175.228912	219.549774	177.86821
ENSG00000010270	STARD3NL	44.042976	49.289406	110.336967	68.385124	95.172241	70.187454	40.78907	42.801945	55.865898	24.187485	65.976501	69.782295
ENSG00000010278	CD9	17.363131	19.706038	5.592739	6.536224	19.618826	23.483976	44.20446	47.409153	104.131454	98.215279	21.736464	25.641069
ENSG00000010282	HHATL	1.711402	2.185827	0	0	0	0	0	0	0	0	0	0.731103
ENSG00000010292	NCAPD2	79.553276	73.725304	46.168171	47.96386	83.278709	83.283066	45.844032	40.96093	45.471798	50.366463	65.694481	63.675419
ENSG00000010295	IFFO1	15.004126	17.449257	12.364042	11.709393	13.776418	11.951926	12.969406	10.407641	10.139461	11.491859	12.695044	11.517723
ENSG00000010310	GIPR	24.005287	24.614166	16.596645	16.55777	8.474025	7.109319	61.883617	47.023861	5.147652	6.695446	7.704207	7.012463
ENSG00000010318	PHF7	7.273862	5.762752	3.856956	3.415766	5.505758	5.479147	5.325214	5.173943	2.319198	1.777687	4.518076	5.279787
ENSG00000010319	SEMA3G	1.120136	0.819336	0.073333	0.102588	0.219615	0.076309	0.199373	0.107395	0	0.155125	0.308166	0.479528
ENSG00000010322	NISCH	145.775436	86.690758	56.237297	89.225182	108.031525	81.196892	120.842209	91.10051	48.258602	62.051144	84.303146	67.41642
ENSG00000010327	STAB1	0	0.13738	0	0	0	0	0	0.068586	0	0.090472	0	0
ENSG00000010361	FUZ	21.1343	23.709387	12.457567	9.805651	14.242764	9.148722	14.155595	11.756765	8.995224	13.302271	8.671727	4.333646
ENSG00000010379	SLC6A13	0.692697	0.798233	0.153102	0.26068	0.390878	0.439984	4.317313	3.732639	1.870188	1.639848	2.275803	1.264103
ENSG00000010404	IDS	89.293869	92.151688	114.127312	112.426514	154.072922	178.414642	88.688614	119.491768	50.961296	47.647308	137.925369	134.316208
ENSG00000010438	PRSS3	0	0	0	0	0	0	0	0	0	0	0	0
ENSG00000010539	ZNF200	13.257707	16.002655	7.459276	10.011591	7.334159	7.811775	8.043562	7.296706	9.905985	8.178517	19.77318	18.099829
ENSG00000010610	CD4	5.622511	5.732763	2.271461	1.307722	3.307945	3.263915	3.228791	4.349589	0.384271	1.657722	2.454516	2.245375
ENSG00000010626	LRRC23	92.570526	88.978683	9.158324	12.379987	24.429859	22.006573	24.92577	27.714951	10.131674	12.237851	24.147314	23.260115
ENSG00000010671	BTK	0	0.276678	0	0	0	0	0	0	0	0	0	0
ENSG00000010704	HFE	2.506622	2.763488	0.075708	0.06814	1.288762	0.717181	2.424503	0.275218	4.263435	4.294066	1.588384	1.389409
ENSG00000010803	SCMH1	28.098948	33.729473	34.670071	32.109028	27.079388	29.193733	28.304111	27.02482	31.76815	30.112293	53.328041	43.089878
ENSG00000010810	FYN	76.061157	78.347107	70.473724	73.461227	99.964607	77.432869	61.538887	65.763542	38.355019	41.631153	154.179474	153.662704
ENSG00000010818	HIVEP2	12.501169	12.290076	8.865003	8.453419	13.770906	15.772175	11.256523	11.614939	16.589634	17.077188	13.201995	13.306571
ENSG00000010932	FMO1	0.699455	1.438118	0	0	0.171867	0	2.291599	3.334058	3.799321	2.629856	1.378132	0.983349
ENSG00000011007	ELOA	41.500431	41.979523	30.515671	30.393425	46.199039	51.527489	38.670181	36.962601	36.372211	35.899723	34.90921	55.886139
ENSG00000011009	LYPLA2	32.757042	5.096413	22.788147	9.7209	24.348913	4.459179	25.506943	12.313279	14.548102	13.216582	35.634781	30.495173
ENSG00000011021	CLCN6	44.394924	43.024036	81.718491	70.988228	61.117435	62.106236	70.740517	69.289886	20.192753	22.313042	69.952759	66.502655
ENSG00000011028	MRC2	79.720711	95.550804	19.262625	15.345739	43.351372	35.332134	74.651711	59.155399	64.47171	91.129456	29.062048	25.712227
ENSG00000011052	NME1-NME2	267.346619	249.467773	247.58548	197.427139	213.941345	248.834671	289.999512	242.421951	300.191254	203.383057	182.294846	213.191238
ENSG00000011083	SLC6A7	0.467977	0.461666	1.848723	2.149452	0.086325	0.066657	0.166235	0.186681	0	0.058072	0.829171	0.742793
ENSG00000011105	TSPAN9	54.960308	56.303326	19.69463	19.88382	19.836374	21.765739	22.502825	17.723703	47.908211	44.065704	24.070448	28.998129
ENSG00000011114	BTBD7	0	0	0	0	0	0	0	0	0	0	0	0
ENSG00000011132	APBA3	26.44581	26.531469	17.282055	16.768896	20.373732	17.616491	28.019217	22.006634	24.90864	28.590254	21.687908	15.064183
ENSG00000011143	MKS1	22.589775	21.527018	12.28968	11.851268	16.111176	13.392433	19.213543	14.517673	8.680381	10.053336	19.372332	18.403927
ENSG00000011198	ABHD5	11.852401	10.822885	8.151066	7.102911	12.935542	14.271599	8.548038	8.87901	9.437227	9.068545	20.689932	18.766459
ENSG00000011201	ANOS1	6.019845	10.197882	35.215336	35.688377	45.182442	54.960777	20.245577	28.884518	30.4179	25.071125	56.036171	50.60165
ENSG00000011243	AKAP8L	293.936859	241.031952	211.010498	183.439911	289.982208	222.405579	270.68689	183.060516	92.622437	139.449615	207.310104	187.639404
ENSG00000011258	MBTD1	32.129005	40.091835	29.716507	30.08964	25.248592	32.748844	27.64012	33.23296	44.001583	38.866749	52.868362	48.466789
ENSG00000011260	UTP18	5.12898	6.891908	7.910336	11.122521	6.205414	10.110742	11.15966	13.703155	6.385652	11.192616	11.225657	8.420289
ENSG00000011275	RNF216	32.030903	31.472002	18.373064	18.356407	26.959972	26.109848	26.524836	26.164055	28.833254	32.23288	35.005375	32.014526
ENSG00000011295	TTC19	3.619408	64.331718	3.168655	63.379345	60.609444	72.917076	56.18383	55.957695	42.020996	26.382137	113.994492	113.536346
ENSG00000011304	PTBP1	209.34053	172.477753	78.41658	137.993423	134.60672	142.805603	181.64418	79.552811	311.425598	327.926208	156.893311	163.036346
ENSG00000011332	DPF1	19.470961	14.535994	17.235722	12.484023	27.266516	11.821942	9.341976	8.313433	4.238917	5.151686	31.685743	29.909019
ENSG00000011347	SYT7	22.493624	23.787943	29.459013	28.587168	30.516197	29.579357	31.631424	28.181278	13.137711	15.165119	32.490768	30.114262
ENSG00000011376	LARS2	12.645939	12.835489	9.074839	8.939851	15.267329	15.499141	11.368288	11.214541	9.883199	10.749225	14.565503	13.267467
ENSG00000011405	PIK3C2A	34.816051	45.448929	39.858608	40.255348	30.93631	37.46508	34.091606	52.869064	37.158737	31.752445	52.209343	48.804028
ENSG00000011422	PLAUR	6.757395	5.282393	2.338535	3.544685	4.725627	5.041655	20.733692	13.29171	5.386267	6.41962	3.698832	4.727759
ENSG00000011426	ANLN	22.208183	24.795055	16.903397	17.062498	18.724718	22.272476	12.956708	17.391411	26.510195	23.7892	24.906199	24.064207
ENSG00000011451	WIZ	33.577484	56.222691	24.268944	21.96184	65.001648	38.760605	34.174343	31.36265	24.509045	28.939514	58.376038	40.183117
ENSG00000011454	RABGAP1	64.287743	52.441814	49.445885	47.383991	62.5784	67.156296	31.354481	56.123569	64.195946	63.881561	60.857517	64.424042
ENSG00000011465	DCN	28.935623	30.038105	1.669951	1.415221	0.359195	0.348282	52.690071	64.775375	59.97591	55.9333	17.408907	36.964165
ENSG00000011478	QPCTL	8.550226	11.913497	6.950082	5.627664	6.630468	6.068051	11.207814	8.549815	5.401547	6.580792	7.148838	5.933885
ENSG00000011485	PPP5C	48.601357	44.567303	36.23148	26.920712	55.475861	35.512772	27.629253	36.958637	26.284376	42.455105	30.742853	47.485199
ENSG00000011523	CEP68	34.674232	26.306273	23.917351	12.78988	33.642857	37.887474	35.377487	22.663084	18.356482	16.196209	43.477688	27.781027
ENSG00000011566	MAP4K3	14.924174	11.921725	7.076097	33.003815	31.741026	36.415321	26.078562	33.610508	33.330162	30.494987	49.283157	46.899494
ENSG00000011590	ZBTB32	0	0	0.257097	0	0	0	0.246969	0.212012	0.419086	0.104996	0	0.149332
ENSG00000011600	TYROBP	0	0	0	0	0	0	0	0	0	0	0	0
ENSG00000011638	TMEM159	5.244363	5.577354	2.919133	1.330225	4.185999	3.714558	2.347235	2.640117	1.958519	3.20185	1.786061	3.029475
ENSG00000011677	GABRA3	18.277781	18.785254	31.070227	32.294781	31.245073	34.901978	8.319767	9.504485	7.007999	7.047703	35.807579	35.223129
ENSG00000012048	BRCA1	10.560464	12.192891	5.321576	5.483243	10.262012	10.526076	4.605944	5.624005	10.950562	15.237307	14.209197	12.613836
ENSG00000012061	ERCC1	49.735023	39.388184	27.158058	16.918898	30.36717	30.33563	23.169222	22.249226	33.199284	34.580299	30.44202	32.639805
ENSG00000012124	CD22	0.567939	0.745256	0.015024	0.030758	0.98086	0.688581	4.437651	5.183944	0.059914	0.178269	0	0
ENSG00000012171	SEMA3B	12.345141	22.755859	4.3088	3.510867	22.720926	11.222875	23.846132	18.690491	15.70956	17.919708	8.081742	5.447355
ENSG00000012174	MBTPS2	22.957674	26.243271	16.98391	15.642529	29.001862	34.612972	21.3766	27.676018	21.424862	21.947701	42.794147	36.710102
ENSG00000012211	PRICKLE3	1.814198	2.439041	0.921895	1.015874	1.287093	0.559767	3.420279	4.820766	7.331878	6.465491	1.124032	1.184616
ENSG00000012223	LTF	0	0	0	0	0	0	0	0	0	0	0	0
ENSG00000012232	EXTL3	61.755955	65.898178	43.901939	38.997673	87.98774	89.28447	51.548645	49.899426	51.585819	50.837959	82.160553	76.132133
ENSG00000012504	NR1H4	0	0	0	0	0	0	0.277093	0.238375	0	0	0	0
ENSG00000012660	ELOVL5	213.673523	215.724869	191.426865	180.063324	263.845123	286.922821	208.269577	236.09227	127.113701	118.470482	257.185547	258.788422
ENSG00000012779	ALOX5	0	0	0	0	0	0	0	0	0	0	0	0
ENSG00000012817	KDM5D	29.671446	17.896843	0	0	0	0	37.072514	26.777161	12.118276	22.603216	0	0.036902
ENSG00000012822	CALCOCO1	27.407785	35.826279	12.865932	14.459046	18.464531	12.087166	31.238922	27.587738	14.128788	14.720579	19.641006	33.194489
ENSG00000012963	UBR7	0	0	0	0	0	0	0	0	0	0	0	0
ENSG00000012983	MAP4K5	32.927876	56.316101	61.027992	63.113003	32.52766	42.703648	36.9277	66.065277	42.236328	38.061989	65.012154	64.499001
ENSG00000013016	EHD3	15.227836	15.302018	11.225368	10.743631	19.474764	21.242388	11.698648	11.783384	8.213861	9.301316	13.184222	12.708096
ENSG00000013275	PSMC4	0	0	0	0	0	0	0	0	0	0	0	0
ENSG00000013288	MAN2B2	3.702515	8.343093	5.855406	5.540035	6.098855	5.182737	9.615552	9.954906	12.258972	12.379605	7.121533	7.797786
ENSG00000013293	SLC7A14	4.0329	3.503376	5.417848	5.152239	4.345035	4.362719	3.277153	2.864267	1.391527	1.501631	6.926079	6.866969
ENSG00000013297	CLDN11	11.709167	14.684147	2.161029	2.916763	22.348337	16.890985	22.290319	24.09202	6.562465	6.421155	17.486498	21.037306
ENSG00000013306	SLC25A39	37.2654	71.844948	29.946373	31.445492	41.962116	45.317951	43.588718	31.55481	76.143082	53.480194	34.142601	34.029068
ENSG00000013364	MVP	31.120316	32.61636	27.699144	21.088131	34.053818	32.686287	40.145573	41.906433	19.481903	14.524453	19.433693	14.944338
ENSG00000013374	NUB1	63.894093	27.809587	27.663727	24.400753	44.489372	39.194729	42.045734	10.422697	20.955597	24.335321	32.610775	27.940351
ENSG00000013375	PGM3	51.892937	17.607658	18.930193	19.387367	51.232643	48.52195	50.186291	11.856493	43.878399	42.491745	6.541863	48.548626
ENSG00000013392	RWDD2A	17.074039	15.948361	13.811222	14.637458	12.226227	12.811146	13.856503	15.580464	10.249247	10.258071	24.688505	23.424194
ENSG00000013441	CLK1	70.671623	108.575775	88.281334	97.829727	138.033234	154.27858	153.228729	113.049995	82.899002	23.637707	89.852905	46.863644
ENSG00000013503	POLR3B	2.346174	3.992677	1.674088	2.173797	2.285958	2.529051	2.099492	2.005885	6.920995	6.301297	2.243037	2.986347
ENSG00000013523	ANGEL1	26.42396	29.144485	15.266273	14.852348	24.953722	22.514486	22.446276	21.930994	15.520325	16.9014	8.786865	10.362009
ENSG00000013561	RNF14	20.105692	24.896282	24.55134	23.401947	25.592518	28.530207	21.752068	24.984032	20.680752	22.35647	34.682152	28.659203
ENSG00000013563	DNASE1L1	12.104463	11.989266	6.281842	5.255553	12.210867	10.987589	14.805229	14.395305	6.58919	8.55792	6.815939	6.379583
ENSG00000013573	DDX11	23.053263	23.307241	21.128792	48.390537	23.007387	48.99976	14.11058	13.091628	21.429554	30.606518	15.174144	20.56481
ENSG00000013583	HEBP1	50.516994	39.425121	40.649204	53.129494	45.771255	47.074516	46.661385	45.817425	60.096859	60.029572	39.647022	40.965698
ENSG00000013588	GPRC5A	1.40753	2.288201	0.060998	0.136533	2.469886	2.616885	7.278824	8.436987	40.37228	37.620148	4.250408	1.956021
ENSG00000013619	MAMLD1	5.807189	6.287801	5.405385	5.042486	6.606917	7.721598	3.692944	4.484557	4.209612	5.072237	10.661922	10.38022
ENSG00000013725	CD6	2.403686	0.465353	0.140465	0.157203	1.636749	0.153279	1.027864	0	0.091866	0	0.146573	0.421495
ENSG00000013810	TACC3	70.618263	67.087029	46.856056	51.084949	52.63282	48.896454	33.742451	35.91769	51.084316	43.841713	54.914532	50.030212
ENSG00000014123	UFL1	29.020439	43.449997	34.888939	36.482445	37.138756	39.97522	34.085396	54.08123	29.288378	25.251129	44.716541	49.002113
ENSG00000014138	POLA2	7.320068	7.467329	3.934788	4.121613	5.369662	5.676398	5.226298	5.082552	10.515428	6.903955	4.873767	3.940334
ENSG00000014164	ZC3H3	4.810342	5.493722	3.674201	3.221121	5.020174	4.145154	4.025413	3.098377	3.007409	5.021626	2.290459	3.822434
ENSG00000014216	CAPN1	15.641708	14.902713	7.476268	7.37785	11.271922	12.412356	16.582495	27.637272	88.19294	30.067694	11.739841	29.675329
ENSG00000014257	ACPP	0.430699	0.654134	0	0	0	0	1.271627	1.137691	3.359252	3.746963	0.248662	0.230936
ENSG00000014641	MDH1	188.564514	235.516006	255.646271	267.808777	203.484924	280.251068	186.414398	200.629364	183.829285	182.277557	274.896851	300.780243
ENSG00000014824	SLC30A9	35.508747	46.883175	38.198307	42.478905	53.358105	56.220413	36.554783	45.457706	41.315521	36.926777	70.367424	69.912918
ENSG00000014914	MTMR11	11.265151	10.500613	3.970881	3.163654	5.16887	4.904372	15.390147	13.208513	9.26247	9.117836	3.176385	3.17444
ENSG00000014919	COX15	37.822769	44.331974	29.440186	27.38739	35.974476	38.887543	38.909916	45.274265	24.861925	23.33156	37.961338	33.541611
ENSG00000015133	CCDC88C	15.236687	15.944571	5.912898	6.380567	13.043261	12.342762	16.335087	9.438965	10.766495	20.146154	11.017645	9.4424
ENSG00000015153	YAF2	25.369133	16.364023	18.921436	20.565584	24.197412	26.192034	9.38573	14.811275	10.450316	10.030492	24.49065	22.701405
ENSG00000015171	ZMYND11	51.879253	67.698051	57.633804	77.010818	46.916534	53.512928	50.64817	69.188484	86.149666	114.05127	104.0215	98.834801
ENSG00000015285	WAS	0.090212	0	0.242871	0	0.167714	0	0.336157	0.756897	0	0.440655	0	0
ENSG00000015413	DPEP1	0.325495	1.714778	0.351754	0.966786	0.22266	0.140648	4.974492	3.607241	0	0	0.105564	0
ENSG00000015475	BID	11.506541	12.770963	20.414503	18.649908	23.067034	20.269079	17.337753	13.989296	43.44323	40.494019	12.9823	16.098379
ENSG00000015479	MATR3	71.211739	6.572909	36.36005	20.486444	26.635733	129.822968	28.352413	46.101902	113.74614	315.691467	55.651733	115.39563
ENSG00000015520	NPC1L1	0.082609	0.135412	0.088961	0.099561	0.06394	0.123431	0.928612	0.693791	0	0.085598	0.037431	0
ENSG00000015532	XYLT2	22.600224	31.820797	14.630659	12.378319	22.280584	18.757996	15.422928	23.189823	23.710201	28.854881	14.856758	12.307644
ENSG00000015568	RGPD5	0	0	0	0	0	0	0	0	0	0	0	0
ENSG00000015592	STMN4	156.799667	107.186012	218.977203	211.806808	209.678314	211.276779	118.724098	111.11451	13.854387	13.259735	141.126984	130.306046
ENSG00000015676	NUDCD3	10.317945	6.657892	5.194574	4.149997	34.767036	35.843353	4.712357	22.489155	4.278918	5.527629	34.228409	32.224514
ENSG00000016082	ISL1	1.185887	1.543735	0.839333	0.810993	1.574239	2.276419	4.266671	5.130719	2.794544	2.486602	0.922076	1.213167
ENSG00000016391	CHDH	2.157194	2.197036	0.448449	0.387834	0.771721	0.765304	1.545396	2.280161	3.264521	2.895054	2.376297	1.313969
ENSG00000016402	IL20RA	0.251536	0.162716	0	0	0	0	0.25211	0.391604	0.35635	0.369901	0.268241	0.146137
ENSG00000016490	CLCA1	0	0	0	0	0	0	0	0	0	0	0	0
ENSG00000016602	CLCA4	0	0	0	0	0	0	0	0	0	0	0	0
ENSG00000016864	GLT8D1	94.51918	100.443748	64.450325	63.817581	67.313301	77.013916	89.37484	98.000885	98.078529	93.121918	104.546333	99.625999
ENSG00000017260	ATP2C1	17.403252	41.540829	57.421177	44.134232	34.140186	49.552464	31.226051	46.171253	26.07399	29.60647	50.818287	50.904396
ENSG00000017427	IGF1	0.000214	5.5E-05	0	0	0	0	0.000891	0	0.018759	0.791728	0.000287	0.000138
ENSG00000017483	SLC38A5	0.562264	1.181653	0.322074	0.264614	0.561376	0.379885	0.772422	0.423693	0.892815	0.817908	0.319771	0.304288
ENSG00000017797	RALBP1	44.584652	45.111671	26.581112	26.363783	40.086472	45.982571	31.688616	34.646255	41.760796	39.929909	35.149609	35.538628
ENSG00000018189	RUFY3	77.438118	100.704468	138.876572	133.968628	147.199539	164.680557	119.145309	127.85231	35.925095	32.831226	159.216568	166.924286
ENSG00000018236	CNTN1	47.745457	46.403545	79.630798	80.953522	81.00692	100.075981	29.286577	39.89109	62.58757	60.100018	74.337585	74.638084
ENSG00000018280	SLC11A1	0.117443	0.119499	0.060883	0.052244	0	0	0.241494	0.218326	0.20332	0.167977	0	0
ENSG00000018408	WWTR1	44.364433	60.205318	12.967318	11.878084	53.439468	62.362907	36.527317	48.425106	110.143425	96.220619	52.56245	50.485691
ENSG00000018510	AGPS	16.931622	22.750742	21.581472	20.322849	27.214706	33.512341	15.411098	23.259237	1.240356	17.281752	19.103399	19.703979
ENSG00000018607	ZNF806	0	0.913313	0.598568	0.593133	0	0.301432	0.59485	0.750403	0	0	0	0.469236
ENSG00000018610	CXorf56	11.129088	14.633446	12.765822	15.065474	15.162939	21.048115	10.45837	15.377332	14.206074	16.615213	16.819427	20.440098
ENSG00000018625	ATP1A2	48.681133	54.160305	7.846251	6.743775	30.149427	42.165497	49.990299	47.786369	29.123672	26.366646	43.735882	36.670715
ENSG00000018699	TTC27	13.540251	13.437749	6.1031	7.412353	14.289986	13.792261	9.926242	10.249562	18.495251	18.386383	14.94807	14.503675
ENSG00000018869	ZNF582	9.829062	10.145251	9.601754	7.47834	11.583203	10.812076	11.438339	8.627777	7.077392	5.624272	22.430597	21.805042
ENSG00000019102	VSIG2	0	0	0	0	0	0	0	0.334661	0.335243	0.232615	0	0.259293
ENSG00000019144	PHLDB1	58.39922	54.581669	39.491737	29.091764	50.812084	40.977283	49.366531	50.736454	33.472813	38.705345	39.306507	38.956825
ENSG00000019169	MARCO	0	0	0	0	0.16476	0	0	0.093509	0	0	0	0
ENSG00000019186	CYP24A1	0.254654	0.104424	0.1239	0	0	0	0.081661	0	1.716131	1.59876	0	0
ENSG00000019485	PRDM11	6.134473	8.484473	2.494601	2.452169	4.367708	3.375787	6.311595	5.305324	30.756754	32.669106	6.557393	5.876801
ENSG00000019505	SYT13	32.515453	34.772068	69.800858	66.223999	87.989166	92.25666	38.902859	42.54644	17.687487	16.142395	98.923515	96.728844
ENSG00000019549	SNAI2	27.917131	28.641119	1.114406	1.549544	3.577572	2.913888	7.607518	10.485866	72.776787	67.886101	18.386919	18.756895
ENSG00000019582	CD74	0.721494	2.298583	0.36404	0.439867	0	0.216472	1.547241	1.997253	2.212306	1.068684	0.433938	0.305077
ENSG00000019991	HGF	0.28648	0.36866	0	0	0	0	1.124364	1.508441	2.076996	1.693725	0.173206	0.447709
ENSG00000019995	ZRANB1	16.465691	16.316032	11.8422	13.630698	18.861574	22.053015	9.761488	11.43242	12.341	14.836986	25.774837	8.028427
ENSG00000020129	NCDN	49.53867	52.467907	39.430752	29.55438	39.447994	37.141495	44.37331	32.201496	29.192341	25.877279	46.62685	29.964327
ENSG00000020181	ADGRA2	23.145607	28.174896	2.077262	4.398646	4.298625	3.030136	39.937603	27.266544	48.239529	60.253742	7.97137	7.230431
ENSG00000020219	CCT8L1P	0	0.068745	0.053653	0	0	0	0.212169	0.052383	0.058483	0	0.112872	0
ENSG00000020256	ZFP64	25.477959	24.469519	18.186022	18.996031	27.456598	28.997736	23.426661	25.590918	25.91415	26.657274	29.305994	30.861588
ENSG00000020426	MNAT1	29.785967	26.042145	16.596062	15.559418	21.957325	22.717264	18.217587	19.520576	23.560949	20.055355	22.169363	22.183167
ENSG00000020577	SAMD4A	5.458118	7.300293	3.738858	3.228923	3.131957	3.75618	4.938596	4.298127	6.785172	6.923135	4.480126	3.165029
ENSG00000020633	RUNX3	0.09916	0.079547	0	0	0.030243	0.086139	0.368266	0.307245	2.313933	2.070409	0.043536	0.032922
ENSG00000020922	MRE11	12.724913	12.105461	9.174339	8.637744	10.15151	11.541389	8.471232	12.423009	18.888178	17.401806	13.601561	14.953015
ENSG00000021300	PLEKHB1	4.508048	8.949624	2.62632	2.8288	5.322637	5.767143	6.764549	6.32005	3.685606	3.549825	2.306085	2.638358
ENSG00000021355	SERPINB1	0.887197	0.965796	0.325918	0.460553	0.696721	0.666138	1.18323	1.081899	0.635464	0.746157	0.179641	0.157219
ENSG00000021461	CYP3A43	0	0	0	0	0	0	0	0	0	0	0	0
ENSG00000021488	SLC7A9	0.130846	0.115193	0.35727	0.099611	0.122359	0.06237	0.142295	0.047802	0.215777	0.378697	0.09646	0
ENSG00000021574	SPAST	16.021309	37.737698	17.431438	17.409708	34.239273	41.010174	26.136972	22.589651	34.018711	29.449268	47.261292	44.736443
ENSG00000021645	NRXN3	9.39479	8.441141	14.634389	7.464692	8.030342	9.983965	7.209347	7.699038	13.445093	12.065355	17.655882	19.519075
ENSG00000021762	OSBPL5	6.679986	9.22215	7.58028	5.821145	10.284891	7.979906	10.956182	8.421552	6.36301	7.765229	8.241185	8.267392
ENSG00000021776	AQR	9.50026	11.093963	9.626214	8.937866	8.245531	9.507421	7.098546	6.94895	11.084553	10.959656	14.004099	11.455359
ENSG00000021826	CPS1	18.969263	18.578796	4.451634	4.152777	9.153858	11.34024	10.206962	12.893157	6.503333	6.980218	7.581003	6.711562
ENSG00000021852	C8B	0	0	0	0	0	0	0	0	0	0	0	0
ENSG00000022267	FHL1	174.63504	142.003479	159.567245	230.090729	193.870682	188.571823	167.307465	240.479462	205.884232	194.095078	172.152023	234.875656
ENSG00000022277	RTF2	62.998608	79.847336	75.214111	70.167023	104.137863	104.902542	67.630302	71.189117	86.689629	87.259682	96.828857	93.023575
ENSG00000022355	GABRA1	0.106787	0.147346	0.517877	0.685549	0.114798	0	0.151209	0.280691	7.954026	8.341213	0.705635	0.548305
ENSG00000022556	NLRP2	0	0	0	0	0	0	0	0	0	0	0	0
ENSG00000022567	SLC45A4	11.414175	11.006276	5.918696	5.510041	11.108862	12.457822	6.369986	6.820449	9.762932	9.265648	16.803646	13.635925
ENSG00000022840	RNF10	62.257259	42.205143	31.569103	32.243988	34.237034	48.463291	44.346725	31.343643	34.323433	44.279606	37.877758	45.915676
ENSG00000022976	ZNF839	6.827499	6.255768	4.651492	4.878269	4.774845	5.678716	5.940595	6.103562	5.021911	4.238843	7.435829	7.219546
ENSG00000023041	ZDHHC6	28.627277	20.726465	22.135897	24.722355	23.225723	24.015545	23.624168	21.303082	31.629274	32.001961	43.04491	42.702667
ENSG00000023171	GRAMD1B	11.208332	11.886879	3.249032	2.334914	2.946237	3.40698	8.448638	7.889174	1.233738	0.37129	4.886311	4.597033
ENSG00000023191	RNH1	6.33732	8.778019	3.779096	4.186488	6.953967	2.911961	8.46626	8.806627	7.30954	10.696507	4.72746	5.152
ENSG00000023228	NDUFS1	17.948299	18.688656	9.158802	9.162848	17.847445	18.341444	10.43463	12.481014	11.440973	10.74149	19.731346	18.012491
ENSG00000023287	RB1CC1	45.882244	48.556961	37.236328	39.589363	38.543556	41.277927	27.747347	35.779198	34.265614	31.038769	67.583641	65.908714
ENSG00000023318	ERP44	49.053226	48.003334	41.387383	40.838917	48.298271	52.83025	52.240459	59.207005	36.636089	35.005394	53.892422	50.791447
ENSG00000023330	ALAS1	39.598373	38.502983	35.364765	35.640163	37.841545	36.7729	29.420647	27.028423	27.184378	28.371622	45.098511	39.141403
ENSG00000023445	BIRC3	0.393692	0.611779	0.278301	0.268455	0.510071	0.404513	0.58011	0.703512	0.535162	0.695016	0.723337	0.577579
ENSG00000023516	AKAP11	38.173443	44.222435	37.898273	39.279743	46.711407	57.261154	31.076675	46.190845	33.735249	29.397518	57.702053	55.260715
ENSG00000023572	GLRX2	3.967293	4.134184	4.999714	4.582613	3.512104	2.860311	4.945716	5.109322	8.617874	7.388918	6.223191	5.918059
ENSG00000023608	SNAPC1	8.126152	7.98882	6.00757	5.690089	10.598005	11.07377	7.486161	6.137375	5.717404	6.330288	9.443632	9.228081
ENSG00000023697	DERA	18.886284	18.672243	12.771912	12.885714	15.767377	17.191212	13.695391	13.12604	23.258747	25.143208	20.085949	19.955208
ENSG00000023734	STRAP	206.057663	191.751526	235.655685	208.293076	262.801483	282.890472	146.771164	176.792709	171.938553	184.023575	305.06015	309.588135
ENSG00000023839	ABCC2	0.29737	0.399144	0.135261	0.151379	0.101269	0.070378	0.255777	0.228012	0.106958	0	0.23085	0.193787
ENSG00000023892	DEF6	2.021254	2.439485	1.341633	1.261145	0.902759	2.138213	1.724066	2.860207	3.539654	2.640522	1.209657	0.500589
ENSG00000023902	PLEKHO1	41.118259	48.279728	44.880234	41.504967	51.294495	32.303612	48.194458	31.364723	37.742592	63.455448	62.266277	51.465034
ENSG00000023909	GCLM	5.991551	11.906532	5.057533	4.929452	4.490818	5.451734	7.281118	10.45573	10.716406	8.272346	12.564708	15.499011
ENSG00000024048	UBR2	6.357526	13.01401	14.686326	4.565816	10.977731	12.392872	13.782673	15.163678	10.65415	3.869166	7.062203	15.896992
ENSG00000024422	EHD2	9.530977	11.141879	1.589341	1.815987	2.245416	2.187109	22.60754	21.322372	59.498981	67.270988	8.593369	7.910545
ENSG00000024526	DEPDC1	10.581635	12.050327	10.736173	11.17644	10.396267	11.930387	5.147187	8.006904	12.770531	10.797969	11.973207	12.292532
ENSG00000024862	CCDC28A	13.647552	15.224985	8.188398	9.968888	9.989111	7.481492	11.360798	10.86589	10.457295	13.153645	11.033101	9.434869
ENSG00000025039	RRAGD	24.13595	27.441774	20.783745	18.370598	46.291004	50.236252	4.831851	26.049852	9.17932	8.933545	34.905094	36.683361
ENSG00000025156	HSF2	48.497917	62.587467	72.026176	73.006653	65.515587	68.947144	48.636429	62.308426	30.03619	26.997383	86.353767	87.309456
ENSG00000025293	PHF20	44.8549	38.977844	40.312786	41.146427	48.654114	54.782059	25.461849	31.630558	32.632835	33.927917	41.069801	41.617691
ENSG00000025423	HSD17B6	0.190523	0.46005	1.230003	1.432824	0.491555	1.138689	0.456389	0.400631	0.606067	0.434015	0.80824	0.703114
ENSG00000025434	NR1H3	5.750799	6.479919	3.84479	18.025211	4.656912	4.757401	6.670616	4.695308	3.287925	4.171535	6.573825	4.023268
ENSG00000025708	TYMP	0	12.523793	3.310482	2.835512	4.546498	4.069098	8.134089	6.59301	1.271049	1.097521	5.073334	4.009305
ENSG00000025770	NCAPH2	11.087518	34.772423	10.640324	23.283318	28.499702	23.481104	31.474926	9.035982	12.970309	12.441028	12.715655	12.072604
ENSG00000025772	TOMM34	43.295609	36.335312	22.473692	21.651035	35.067047	29.446829	31.114618	34.158558	58.345089	60.882774	30.702976	25.430464
ENSG00000025796	SEC63	22.178122	47.923611	15.901585	17.726023	48.441395	22.283113	41.789921	57.084301	52.145004	18.832443	20.154251	24.235476
ENSG00000025800	KPNA6	42.133083	45.986431	30.68873	27.757339	45.087704	44.318287	38.017811	38.622002	33.176838	33.211414	44.772911	42.609974
ENSG00000026025	VIM	3355.076904	3669.532471	3013.133301	3895.945801	2203.786133	3308.594971	3971.301025	5573.303711	2019.28186	1876.21167	4567.208496	6281.950684
ENSG00000026036	RTEL1-TNFRSF6B	0.308691	0.37649	0.515806	0.268552	0.277866	0.246591	0.624129	0.558627	0.807705	1.127909	0.435225	0.248413
ENSG00000026103	FAS	12.807638	8.494644	5.923273	8.864638	23.035625	30.585752	13.669739	9.846616	4.201797	4.294143	18.580153	8.291005
ENSG00000026297	RNASET2	8.576484	11.262461	6.351805	8.137407	10.092931	8.616838	10.650657	19.282789	11.992691	12.77711	16.77985	7.374984
ENSG00000026508	CD44	6.846093	9.03941	0.82083	0.765952	5.455167	2.440166	12.041768	21.086464	10.551079	7.799508	11.705363	10.920223
ENSG00000026559	KCNG1	7.612684	8.195662	5.155873	4.532722	7.708847	5.802307	17.765497	15.249356	23.609343	45.854839	12.6503	10.867743
ENSG00000026652	AGPAT4	17.892612	23.215429	21.894457	19.214233	24.061878	22.216093	20.545835	16.750845	17.474787	18.0089	37.337952	36.635311
ENSG00000026751	SLAMF7	0	0	0	0	0	0	0	0	0	0	0	0
ENSG00000026950	BTN3A1	21.29355	19.430775	8.459986	9.34781	23.161739	21.486042	42.649368	32.013916	22.647804	15.808801	32.271252	31.844307
ENSG00000027001	MIPEP	8.578648	9.970107	3.486871	2.973746	3.065415	4.950442	5.078934	6.044464	12.015785	10.55474	8.898811	8.60711
ENSG00000027075	PRKCH	0.580225	0.896337	0.275809	0.561228	0.270324	0.381986	1.856477	2.236336	12.09661	12.364799	0.447315	0.258641
ENSG00000027644	INSRR	2.40234	2.41666	0.052469	0.118231	0	0	1.558214	1.305512	1.896243	1.727374	0.219122	0.322883
ENSG00000027697	IFNGR1	65.339249	71.102051	51.627029	48.37141	61.715374	68.604187	65.415367	76.664352	52.994175	46.675388	92.680855	80.847656
ENSG00000027847	B4GALT7	32.554142	22.653461	17.896303	10.667132	18.557764	27.963165	31.826704	14.32593	32.194569	43.523174	23.333868	15.214874
ENSG00000027869	SH2D2A	1.153725	0.547533	0	0	0	0.810899	0.475544	0.184252	0.117034	0	0	0
ENSG00000028116	VRK2	5.600905	8.164466	5.936143	7.42385	3.998314	5.326905	2.482719	6.019918	15.705001	11.52507	5.094638	6.235241
ENSG00000028137	TNFRSF1B	2.901282	3.811914	2.43714	2.268632	1.021849	1.082727	6.740207	5.605341	0.664532	0.443932	5.455202	4.383743
ENSG00000028203	VEZT	35.200573	68.477455	38.946072	88.552444	132.824402	149.009628	52.881863	59.827042	30.012129	70.130844	113.438492	123.206573
ENSG00000028277	POU2F2	16.321327	15.573384	20.483433	18.557121	35.690536	29.857576	29.572033	25.139217	6.388109	6.191519	30.06381	27.545565
ENSG00000028310	BRD9	26.75243	29.916681	22.868683	18.095486	24.743088	21.823147	29.045212	32.406342	13.357321	13.862187	31.67074	31.111824
ENSG00000028528	SNX1	35.218262	34.489811	23.73877	15.342893	48.619499	27.588976	21.84565	43.448704	21.139339	20.542982	36.223663	27.083021
ENSG00000028839	TBPL1	14.10993	14.860079	27.330637	19.877535	7.52315	16.602198	14.086695	8.493528	5.093486	12.919981	33.370922	18.09087
ENSG00000029153	ARNTL2	2.158979	2.440613	2.171169	1.895059	1.64341	2.148855	1.695544	2.545737	4.829187	5.158979	4.444144	3.949988
ENSG00000029363	BCLAF1	64.557037	69.653664	46.356396	56.800072	70.984718	71.900063	65.119995	78.520271	77.750099	75.141563	150.745895	116.804596
ENSG00000029364	SLC39A9	56.168999	62.401875	24.642277	22.375181	27.090647	26.380087	15.927071	11.720859	31.024992	15.38582	42.395996	77.164337
ENSG00000029534	ANK1	4.490185	4.208985	7.359643	6.731365	7.377513	7.883416	2.051712	2.199088	0.371442	0.482572	4.564845	4.543523
ENSG00000029559	IBSP	0	0	0	0	0	0	0.229736	0.453754	0	0	0	0
ENSG00000029639	TFB1M	12.586413	17.149086	4.888142	15.087372	16.334978	0	7.791397	11.624659	7.244333	9.432042	11.698096	13.495129
ENSG00000029725	RABEP1	43.364883	49.12273	41.599251	43.951649	52.1367	51.825119	38.173527	39.367073	39.382797	37.299911	65.837631	62.909878
ENSG00000029993	HMGB3	28.754301	18.119362	9.336323	6.669892	15.352886	13.39841	12.058948	7.26964	8.611175	12.646877	133.5961	55.623871
ENSG00000030066	NUP160	18.9648	27.713604	21.472374	20.903355	22.068201	33.561737	20.121382	24.441931	34.554501	29.0546	46.136677	42.695557
ENSG00000030110	BAK1	21.378531	24.490965	9.886042	8.455246	9.521258	8.633263	13.887578	11.854789	14.906564	18.218449	14.317856	12.085836
ENSG00000030304	MUSK	3.110163	2.812642	0	0	0	0	0.132973	0.402278	0.145795	0	1.633343	1.221985
ENSG00000030419	IKZF2	7.181188	8.356306	3.60427	4.683623	6.671259	7.320424	8.607409	11.690869	2.878022	2.673797	5.786387	5.884376
ENSG00000030582	GRN	67.311928	90.811409	32.217312	31.576122	59.662918	56.173233	109.151276	87.590363	127.368279	128.28804	60.129898	43.74247
ENSG00000031003	FAM13B	18.403156	22.240025	17.168554	16.771187	15.739129	17.68601	13.783404	18.335155	19.94562	19.335043	50.707493	48.011032
ENSG00000031081	ARHGAP31	5.216812	5.125642	0.413932	0.355802	0.644824	0.574591	3.167495	2.572948	16.24596	16.655325	2.780997	2.720769
ENSG00000031691	CENPQ	7.359799	12.782443	11.372613	9.334681	11.623259	13.409259	8.292276	12.184636	14.216946	16.297707	19.181259	17.049814
ENSG00000031698	SARS	161.287277	171.882996	166.540268	234.664673	188.738831	154.450485	155.057037	139.278214	151.414581	159.683472	226.110825	159.660995
ENSG00000031823	RANBP3	20.448622	17.4062	12.981894	12.039586	15.224136	12.633858	13.155747	11.509759	19.188131	23.624355	21.167429	21.331032
ENSG00000032219	ARID4A	25.558819	30.990517	14.744742	15.649894	17.173613	18.285114	16.022099	18.022842	13.174502	17.552319	21.648476	19.144241
ENSG00000032389	EIPR1	6.249841	5.643489	9.280951	7.547131	11.200134	9.062617	6.930771	7.588749	6.951138	6.690194	12.122064	8.015908
ENSG00000032444	PNPLA6	46.950222	11.943014	6.885708	7.907069	10.536731	7.330196	36.542545	47.448631	16.041424	17.784056	42.539062	10.314402
ENSG00000032742	IFT88	19.727806	18.839916	8.636127	8.456137	9.26191	9.660616	10.384221	10.370591	16.595947	14.494036	14.098052	15.898015
ENSG00000033011	ALG1	1.589527	4.279882	1.079984	1.108733	1.315171	0.895345	0.881701	1.501925	1.237227	1.556248	1.73915	2.145277
ENSG00000033030	ZCCHC8	17.217562	16.995569	13.748426	14.000459	11.907838	12.274543	14.504683	14.698114	3.639004	18.220415	19.66691	17.471661
ENSG00000033050	ABCF2	20.254799	20.796824	20.279339	13.287939	6.891079	19.403284	16.515638	13.82925	22.605539	30.564953	24.008963	25.479418
ENSG00000033100	CHPF2	22.300793	22.358185	13.009829	11.874079	13.871572	13.824297	21.409304	18.205582	40.098675	44.584789	39.983067	33.538754
ENSG00000033122	LRRC7	7.41009	7.695389	16.561653	19.390297	8.014189	10.360567	4.880932	8.358157	4.860781	3.272759	8.233043	9.435435
ENSG00000033170	FUT8	37.438347	39.217403	45.732441	44.620171	43.336666	45.666634	38.277462	43.065395	63.492062	63.198986	59.396042	58.363136
ENSG00000033178	UBA6	25.158838	27.481213	29.175282	30.149126	23.867048	29.429819	23.983496	35.623886	15.903927	13.4288	30.873589	29.860804
ENSG00000033327	GAB2	7.758212	20.891064	29.869839	27.719639	31.462963	38.714439	22.145864	27.261099	17.086445	17.353085	16.709366	28.561314
ENSG00000033627	ATP6V0A1	111.909744	98.851067	98.962708	89.130852	133.976105	148.741226	90.737183	85.72525	32.120495	41.757969	129.218399	58.814869
ENSG00000033800	PIAS1	23.971487	20.351809	34.099285	31.670654	37.458172	40.421711	15.852209	40.119873	37.46566	33.345081	48.742405	49.168049
ENSG00000033867	SLC4A7	21.137791	22.347866	4.18917	5.75544	29.355219	7.09279	14.178369	26.534897	14.277692	15.672099	29.225206	21.202648
ENSG00000034053	APBA2	0.041381	0	0.089122	0	0.209252	0.216457	0	0.13052	0	0	14.7279	0
ENSG00000034152	MAP2K3	8.199752	11.389196	7.567939	6.946953	8.144753	7.05443	8.755286	11.340032	12.881202	13.193401	6.618168	11.4514
ENSG00000034239	EFCAB1	3.377557	2.206026	0.289878	0.301282	1.326132	1.518957	0.835662	0.947313	0.227521	0.514297	1.3559	1.544435
ENSG00000034510	TMSB10	2603.280029	3144.692871	3093.079102	2622.743896	2716.709961	2104.255859	2964.107422	2128.52417	2078.718018	2392.178711	2392.340576	2226.177979
ENSG00000034533	ASTE1	6.966453	8.029677	2.628824	2.926292	4.473857	4.815147	5.423172	4.705841	8.794214	12.378425	6.831395	8.092639
ENSG00000034677	RNF19A	34.968143	36.804176	35.032848	32.668137	41.586033	47.408447	40.025047	48.316124	33.686649	28.193047	56.677902	54.447033
ENSG00000034693	PEX3	9.59296	12.088418	8.743691	8.866797	7.191324	7.741459	7.516857	10.512226	12.151602	10.597007	20.337875	19.729834
ENSG00000034713	GABARAPL2	205.614365	219.674759	304.097595	327.982605	310.968536	355.750519	211.062088	151.236328	172.072708	134.133377	367.441895	317.310455
ENSG00000034971	MYOC	0	0	0	0	0	0	0	0	0	0	0	0
ENSG00000035115	SH3YL1	16.489107	18.910202	22.396378	24.020254	20.362028	20.951824	30.687876	24.812769	44.070427	52.026039	29.471128	37.165062
ENSG00000035141	FAM136A	31.686836	53.809441	47.870518	41.488491	2.716513	52.177563	49.359131	49.555607	54.895771	55.338333	27.568754	72.959869
ENSG00000035403	VCL	64.968369	71.093727	20.690866	21.061413	30.810808	21.772974	32.168224	32.98328	78.15612	62.56551	61.547607	65.390747
ENSG00000035499	DEPDC1B	22.00526	26.694098	21.104794	24.486391	28.055946	29.925667	11.080226	17.308416	20.365025	19.69565	40.871056	32.284515
ENSG00000035664	DAPK2	1.153088	0.629342	0.407552	0.248638	0.572632	0.475649	0.40603	0.347922	0.607439	0.426179	0.436747	0.638495
ENSG00000035681	NSMAF	18.904839	16.79179	13.878719	13.655616	11.696062	14.216663	12.754662	16.819422	25.717556	23.444864	25.448626	25.800817
ENSG00000035687	ADSS	13.21938	19.678947	2.846811	8.448152	12.97149	5.784833	35.388229	19.809126	15.662719	9.026315	19.777729	19.536852
ENSG00000035720	STAP1	0	0	0	0	0	0	0	0	0	0	0	0
ENSG00000035862	TIMP2	108.289276	84.177948	73.670609	72.474922	124.780151	101.398071	124.462242	156.98056	180.892517	167.145325	112.639877	121.586708
ENSG00000035928	RFC1	57.259731	52.826576	30.001015	23.073988	44.424389	46.684822	43.912182	45.988373	58.5453	53.165764	61.679848	49.43008
ENSG00000036054	TBC1D23	20.25466	35.215843	24.453968	22.299061	47.534599	52.066349	30.734638	38.430813	47.10701	33.924614	32.48024	32.726952
ENSG00000036257	CUL3	45.684849	50.206032	36.803524	39.809444	48.677567	56.445877	29.699207	36.921516	40.491264	37.771393	68.550957	72.791664
ENSG00000036448	MYOM2	2.669257	2.954722	0.630789	0.508392	4.325023	4.893817	1.706751	1.952843	0.395463	0.25476	2.792432	2.608456
ENSG00000036473	OTC	0.05262	0.072605	0	0	0.135758	0.078622	0.224084	0.165971	0.061766	0	0.11921	0
ENSG00000036530	CYP46A1	4.61858	5.173683	4.872216	5.78116	3.527502	5.197943	3.146196	3.22608	1.908392	1.323344	5.244928	4.687335
ENSG00000036549	AC118549.1	37.214397	26.243256	23.001228	19.906193	27.228687	31.765377	23.769503	29.940592	23.344139	20.441906	37.394928	37.135098
ENSG00000036565	SLC18A1	0.452666	0.427456	0.120318	0.095892	1.193817	0.712448	0.539487	0.474631	0.529238	0.367271	0.159161	0.309231
ENSG00000036672	USP2	3.077351	2.527	1.601083	1.558675	2.537704	3.350574	7.440342	6.926502	2.989668	2.157932	2.566421	2.572907
ENSG00000036828	CASR	0.033204	0	0	0	0	0	0	0	0	0	0	0.030738
ENSG00000037042	TUBG2	16.657091	14.454536	20.666595	15.898799	23.037537	20.509382	20.307758	20.424278	12.309574	9.23779	17.686579	12.550259
ENSG00000037241	RPL26L1	43.012016	19.261181	27.726479	29.936287	27.506432	28.522501	21.301945	22.66044	17.371838	15.253488	14.79611	22.39817
ENSG00000037280	FLT4	2.169584	2.5517	2.616811	1.921672	1.943081	1.440642	1.740956	1.504613	1.94306	1.922091	2.710872	2.373242
ENSG00000037474	NSUN2	28.913008	32.412941	29.879864	33.710152	20.8463	10.974362	19.323868	21.312778	34.813835	36.893047	42.080414	45.693703
ENSG00000037637	FBXO42	17.928596	18.07571	18.653927	18.017899	18.433933	18.798788	16.845171	16.135303	18.186413	19.007545	30.853842	30.24124
ENSG00000037749	MFAP3	41.464729	37.620342	19.359732	16.609854	32.750431	35.533672	24.700109	24.864878	35.778091	36.491463	63.193092	60.854691
ENSG00000037757	MRI1	36.233994	32.656494	5.262781	4.998297	11.962424	10.552385	21.547871	16.128151	12.523653	15.830186	16.43775	16.312214
ENSG00000037897	METTL1	4.576275	5.095105	3.471892	3.214346	3.378775	2.737136	4.041861	2.785522	12.342608	13.08322	7.529832	7.25583
ENSG00000037965	HOXC8	21.154049	20.123365	7.624132	7.701772	162.531006	196.547455	6.467505	8.590678	2.31106	2.290858	7.683008	7.677114
ENSG00000038002	AGA	2.804924	5.624156	3.793368	3.339078	3.777655	4.881572	7.784009	8.6793	7.6449	7.232028	9.121327	9.113529
ENSG00000038210	PI4K2B	10.493901	18.9869	10.602773	8.92995	10.215027	10.861937	12.000813	16.612282	30.610102	26.29962	20.101831	17.33527
ENSG00000038219	BOD1L1	39.579941	32.555485	22.345387	21.531525	34.38092	37.232037	21.024694	23.585938	25.20772	24.934914	47.686539	45.944733
ENSG00000038274	MAT2B	59.214329	90.36367	14.830353	96.998734	106.98056	128.784348	62.816841	87.060509	71.878716	66.899963	112.711525	124.165031
ENSG00000038295	TLL1	1.413401	1.677108	0.722473	0.583494	0.14435	0.352594	0.832865	1.310552	2.290437	1.988752	1.646683	1.825527
ENSG00000038358	EDC4	23.661507	18.372133	5.617915	10.019385	27.492294	10.338336	15.834701	10.202251	14.595204	28.267937	34.641792	24.486761
ENSG00000038382	TRIO	16.31831	15.802159	16.070997	14.372468	16.029144	28.987637	19.180059	14.51976	19.21549	21.8619	30.402163	29.836699
ENSG00000038427	VCAN	51.490864	51.405334	35.083893	22.839613	32.336338	35.055241	49.815109	92.238609	121.950935	114.687164	41.24379	20.990801
ENSG00000038532	CLEC16A	12.050709	12.841202	11.732392	10.597341	14.966678	15.533629	12.706545	11.941582	12.718172	13.440238	16.614656	14.97446
ENSG00000038945	MSR1	0	0	0	0	0	0	0.308847	0.363123	0	0	0	0.057638
ENSG00000039068	CDH1	2.008719	2.592797	0.275191	0.162831	0.436304	0.535267	29.221382	11.607982	102.552269	211.876663	0.869629	1.040972
ENSG00000039123	MTREX	15.664122	9.800885	8.993848	9.124891	19.465303	18.633648	10.809035	20.54805	28.439753	26.881315	16.106012	11.041529
ENSG00000039139	DNAH5	0.403122	0.491117	0.040102	0.053521	0.020646	0	0.153243	0.150999	0.062624	0.04139	0.166598	0.151053
ENSG00000039319	ZFYVE16	42.849751	48.355633	46.818192	42.849209	33.886002	38.86837	30.219009	42.421677	33.576	28.835188	53.623104	49.231323
ENSG00000039523	RIPOR1	39.390766	27.494602	28.922308	31.179441	34.559429	46.773167	41.866795	24.229498	21.21649	33.749313	28.420908	35.927891
ENSG00000039537	C6	0.227356	0.408007	0	0	0	0	0.842723	0.957599	0.187187	0.38551	0	0
ENSG00000039560	RAI14	58.074665	87.373962	37.635136	37.992496	84.21946	105.216194	67.977287	78.370216	97.309921	90.220459	68.408997	67.466118
ENSG00000039600	SOX30	0.685605	0.757134	0.055016	0.209714	0.13181	0	0.081043	0.161143	0.11677	0	0.144098	0.346178
ENSG00000039650	PNKP	36.764256	33.829395	9.4561	10.80819	18.955965	13.851389	23.824217	16.764782	23.620275	23.269779	16.384609	19.029896
ENSG00000039987	BEST2	0	0	0	0	0	0	0.080535	0	0	0	0	0.320184
ENSG00000040199	PHLPP2	6.353168	13.144523	10.845033	10.015437	12.958088	13.953336	8.303261	9.851001	6.627374	5.709357	20.900925	19.049103
ENSG00000040275	SPDL1	22.10667	23.290604	12.371882	19.915342	22.329683	24.986412	15.143073	14.818354	27.65501	29.08474	26.618759	30.562798
ENSG00000040341	STAU2	35.327831	46.182499	53.805042	47.682907	60.370373	49.692326	40.284145	33.859711	35.009861	35.736992	68.076508	64.045021
ENSG00000040487	PQLC2	11.812675	12.57582	11.529751	10.039404	11.46417	10.733643	11.503513	9.008727	16.00256	17.191015	11.823028	13.174994
ENSG00000040531	CTNS	11.750694	13.126414	5.548087	3.722117	7.156673	7.992479	14.93393	13.617101	13.312769	15.969025	10.513738	9.793381
ENSG00000040608	RTN4R	23.555071	28.162945	26.235155	26.381069	54.844189	51.286346	46.876335	40.181702	26.623783	30.003929	31.382835	26.858677
ENSG00000040633	PHF23	77.253922	77.25547	30.72504	26.208586	34.447216	33.710648	40.271873	31.992325	82.8479	95.456482	67.567444	64.246887
ENSG00000040731	CDH10	11.615607	11.436061	17.731041	18.376886	11.632016	10.678925	19.626375	21.875784	8.031372	7.574288	14.810878	15.654297
ENSG00000040933	INPP4A	15.912176	17.853994	15.638816	14.684318	18.953949	19.33787	12.507282	7.122898	11.312945	10.527114	26.506012	21.981722
ENSG00000041353	RAB27B	4.527651	6.293978	7.262075	7.032373	5.412691	7.373879	4.979292	6.511389	10.686728	9.234868	8.259662	7.662825
ENSG00000041357	PSMA4	35.863167	42.599892	43.282124	40.749062	33.93848	32.516575	78.736732	37.830616	40.081577	36.931374	57.889713	50.481365
ENSG00000041515	MYO16	3.95722	3.618772	8.131363	8.06544	3.874391	4.284039	2.839581	3.036709	0.973195	0.821456	3.633494	4.101871
ENSG00000041802	LSG1	22.910795	20.000381	12.974409	12.442813	16.304218	16.073603	12.381194	10.702122	20.672873	22.320181	31.060909	27.596893
ENSG00000041880	PARP3	4.381816	3.767927	3.295891	4.263322	3.837664	3.229015	5.195686	4.610906	2.501108	2.566745	3.315588	4.305262
ENSG00000041982	TNC	51.671131	49.512321	0.87087	0.62789	4.551204	4.593404	36.111195	40.132668	86.067444	113.690765	9.749578	9.654502
ENSG00000041988	THAP3	42.352196	12.227163	10.439137	33.659203	40.838085	50.006882	37.720654	32.512951	25.43054	26.336269	8.556106	11.573453
ENSG00000042062	RIPOR3	1.249123	0.996451	0.693725	0.76084	0.196152	0	1.688603	1.649067	0.549953	0.770258	0.604012	0.470642
ENSG00000042088	TDP1	16.194107	52.232861	35.989609	16.977184	17.149803	18.658369	10.496342	11.677304	8.100559	28.243698	29.860771	27.851387
ENSG00000042286	AIFM2	1.451933	1.22741	0.839876	0.840135	1.043457	0.866014	0.972942	0.852714	0.675532	1.334737	0.647291	0.734963
ENSG00000042304	C2orf83	0	0	0	0	0	0	0	0	0	0	0	0
ENSG00000042317	SPATA7	18.439707	22.26811	32.826942	20.299383	16.609512	22.765366	18.010038	26.07655	10.621391	9.795206	27.566595	16.874033
ENSG00000042429	MED17	11.548379	11.052548	4.808411	6.496956	7.577812	11.511812	8.279975	7.211622	10.121504	15.749183	20.084919	19.56192
ENSG00000042445	RETSAT	17.267977	16.5725	7.334096	18.158978	11.980669	10.865253	9.268711	12.156027	12.348487	12.032877	7.545005	11.558533
ENSG00000042493	CAPG	2.300141	1.63438	0	0.561406	0	0	8.1281	6.372698	11.340052	13.558119	0.289101	0.680982
ENSG00000042753	AP2S1	47.61689	53.925961	40.971943	41.816521	53.06126	47.459373	52.044033	44.368565	105.804504	113.580322	50.995979	39.840492
ENSG00000042781	USH2A	0.114224	0.066064	0.270445	0.31457	0.129864	0.195035	0.144582	0.094889	0.05703	0.05163	0.07995	0.103359
ENSG00000042813	ZPBP	0	0	0	0	0	0	0	0	0	0	0	0
ENSG00000042832	TG	0	0	0	0	0	0	0	0.020754	0.610946	0	0	0
ENSG00000042980	ADAM28	0.662611	1.066777	0	0.071268	0	0	2.055777	2.034573	0.85708	1.926585	0.894268	0.610028
ENSG00000043039	BARX2	2.588012	2.278484	0.247694	0.109775	0.821548	0.459701	1.350328	0.507766	5.04625	4.460528	1.404375	1.536664
ENSG00000043093	DCUN1D1	9.616793	12.281807	11.902281	11.90194	11.728857	14.214183	8.373421	11.210309	17.104036	15.316705	26.429478	23.844112
ENSG00000043143	JADE2	2.739169	2.273604	2.227493	1.081103	3.661089	2.599877	5.109312	5.735477	9.851915	10.578933	2.237285	2.460069
ENSG00000043355	ZIC2	119.042427	46.607632	10.36224	37.045185	136.495529	148.37146	20.955883	26.492643	31.08766	30.011787	20.737724	83.870354
ENSG00000043462	LCP2	0.172815	0.287281	0.479408	0.218557	0.782549	1.039625	0.075923	0.170045	0.119705	0.046416	0.200665	0.154475
ENSG00000043514	TRIT1	45.912544	37.352295	44.042618	34.849247	33.829323	25.506222	34.546307	44.87669	45.016472	40.496506	53.146099	57.599182
ENSG00000043591	ADRB1	0.144995	0.159731	0.439468	0.45801	0.338643	0.091724	0.680343	0.698307	2.49557	2.952926	0.357631	0.468332
ENSG00000044012	GUCA2B	0	0	0	0	0	0	0	0	0	0	0	0
ENSG00000044090	CUL7	72.388092	68.380707	30.547453	27.600124	61.488018	50.544472	57.199696	46.995388	38.150806	44.642731	34.736847	25.664139
ENSG00000044115	CTNNA1	367.788025	359.176453	161.448166	148.43158	319.248627	336.575684	268.083405	239.033432	390.319519	342.331512	348.220398	208.669235
ENSG00000044446	PHKA2	12.294041	12.949801	9.072568	8.873589	17.011066	16.290485	9.673329	9.950472	15.175756	15.615865	13.306443	12.811337
ENSG00000044459	CNTLN	6.273876	4.317991	5.556705	1.883417	2.996264	3.724759	2.452675	3.205221	6.70036	5.931539	11.353811	3.936081
ENSG00000044524	EPHA3	60.603565	68.680847	82.607811	80.468056	57.570885	65.920715	55.98885	78.19825	25.564369	23.614304	128.359543	124.925781
ENSG00000044574	HSPA5	540.487061	498.62381	274.091125	266.679108	607.161743	598.680359	556.576904	556.072388	539.3396	527.077332	732.197815	685.436523
ENSG00000046604	DSG2	31.551035	34.458855	7.084003	5.907122	27.211733	33.824574	49.560867	58.250431	90.688187	92.533127	22.899939	21.294563
ENSG00000046647	GEMIN8	31.243677	35.520535	34.029972	36.960354	22.61969	27.455894	31.155201	29.43145	17.041969	15.454401	36.380234	35.876976
ENSG00000046651	OFD1	13.831233	12.026197	20.454557	18.47402	9.12354	10.741386	14.358683	17.012812	13.509417	12.837961	15.287819	12.511719
ENSG00000046653	GPM6B	91.238121	100.219093	176.267487	226.450653	138.514572	200.815582	170.925018	207.706665	50.524979	48.565617	368.322937	329.998779
ENSG00000046774	MAGEC2	0	0	0	0	0	0	0	0	0	0	0	0
ENSG00000046889	PREX2	7.62674	7.751485	9.402197	8.455417	10.179079	11.570095	6.310771	7.367961	5.375926	4.871339	9.153433	8.279469
ENSG00000047056	WDR37	32.831284	41.561161	45.564644	40.355362	35.635212	37.378899	37.040104	35.596924	18.301771	18.159542	43.46212	3.816863
ENSG00000047188	YTHDC2	11.729403	13.131756	15.994866	17.175514	11.394184	13.651361	14.541017	15.850002	13.51328	10.615331	10.098308	21.449467
ENSG00000047230	CTPS2	27.870996	23.824898	47.47961	47.245247	39.22892	43.552788	28.462591	28.020908	24.762426	24.5653	63.077557	58.656391
ENSG00000047249	ATP6V1H	7.826598	12.431151	12.283659	27.998854	17.276237	12.515047	11.237361	13.928925	9.204104	14.051589	12.72799	11.10174
ENSG00000047315	POLR2B	99.077354	93.264954	62.338734	81.762688	80.076248	111.236298	56.069675	61.446915	82.769821	69.518631	111.229591	94.871109
ENSG00000047346	FAM214A	20.545246	22.910004	20.052794	19.660763	15.048701	18.778679	22.835066	26.715992	21.016365	18.108757	33.928032	34.737717
ENSG00000047365	ARAP2	0.342974	0.549733	0.629192	0.401225	1.34336	1.575186	2.665397	3.746535	7.64892	7.898623	1.123531	0.851457
ENSG00000047410	TPR	76.061218	66.953926	36.756786	35.36261	60.478607	71.156715	47.71804	51.247532	62.295265	60.452534	71.178215	64.225922
ENSG00000047457	CP	68.709435	49.797127	1.579568	2.796711	2.495353	2.864004	7.028717	13.022204	10.638638	9.646032	27.167898	20.039265
ENSG00000047578	KIAA0556	18.000483	18.589571	6.994525	6.001967	11.494603	10.3201	15.39339	11.795148	14.288974	17.610649	14.856889	12.535431
ENSG00000047579	DTNBP1	13.345342	12.77793	10.869557	9.698223	12.453981	11.849291	12.271927	9.968217	10.437878	12.543379	9.816155	8.954913
ENSG00000047597	XK	4.388003	5.424988	1.894958	1.52492	2.46328	3.347412	1.205249	1.111681	1.278742	1.042281	3.625813	4.306993
ENSG00000047617	ANO2	0.875898	0.869121	0.096573	0.162122	0.086766	0.167493	0.189998	0.212149	0.394754	0.175106	0.811159	0.72822
ENSG00000047621	C12orf4	7.288108	8.267668	7.121956	6.556534	4.880034	6.065287	4.550773	5.834221	13.482221	12.828815	13.108191	10.23353
ENSG00000047634	SCML1	25.775158	39.732357	89.472481	53.791515	34.42976	42.023613	21.673059	35.585026	22.953493	15.974142	44.924747	42.803604
ENSG00000047644	WWC3	21.732349	23.749882	24.225399	23.139311	21.90061	19.383598	18.47677	18.139473	28.448647	27.068121	22.640646	20.698219
ENSG00000047648	ARHGAP6	4.605918	4.759922	2.963749	2.894608	1.94497	1.345416	3.812527	4.918679	3.147742	3.020949	2.961144	2.815232
ENSG00000047662	FAM184B	0.130765	0.069512	0	0	0.032169	0	0.081526	0.026484	0	0	0.042742	0.046251
ENSG00000047849	MAP4	169.823425	262.326904	264.543579	245.009659	257.37558	270.055298	177.792099	193.514877	155.443985	171.014526	259.647858	251.120346
ENSG00000047932	GOPC	68.621819	75.905724	72.567604	76.09642	74.112617	77.471672	63.714333	76.023102	77.015663	70.756332	86.373154	82.663643
ENSG00000047936	ROS1	0	0	0	0	0	0	0	0	0	0	0	0
ENSG00000048028	USP28	20.23226	20.321981	14.17391	14.074519	17.64467	20.998705	15.984632	18.865265	20.124636	19.65827	21.873747	17.164186
ENSG00000048052	HDAC9	35.06789	13.212337	9.498145	4.203957	20.588005	22.039171	12.889898	17.374567	10.623674	17.64212	7.252471	12.880988
ENSG00000048140	TSPAN17	34.142838	17.395948	9.226621	6.151208	15.038257	16.619392	15.502356	12.331344	16.594904	8.872925	15.652241	13.767265
ENSG00000048162	NOP16	17.293951	17.277256	15.344392	14.448331	11.871469	9.65596	12.887632	11.781129	18.602768	23.696365	23.992418	20.127054
ENSG00000048342	CC2D2A	28.180302	35.59119	11.015143	12.695974	21.215681	12.438838	24.423042	22.960405	11.107163	9.257762	17.826302	19.666258
ENSG00000048392	RRM2B	48.965954	59.876091	67.617844	34.915771	91.457397	113.695152	64.655029	89.2127	26.134979	9.421503	76.224289	70.838348
ENSG00000048405	ZNF800	12.141176	13.908642	11.602823	12.960821	13.758093	15.997255	9.364837	13.106767	14.598225	12.693634	34.971977	30.579445
ENSG00000048462	TNFRSF17	0	0	0	0	0	0	0	0	0	0	0	0
ENSG00000048471	SNX29	7.011359	6.341013	4.690886	4.696366	10.305376	10.765803	5.356332	6.570712	9.507617	9.16114	12.485979	10.202873
ENSG00000048540	LMO3	18.080956	43.457439	4.736422	63.635498	62.141163	74.010864	2.401705	40.27338	29.514534	26.588259	3.728968	49.734676
ENSG00000048544	MRPS10	25.291695	28.452579	19.325699	20.149502	27.44474	31.563217	16.673965	19.682177	28.423655	26.217289	51.191246	51.861809
ENSG00000048545	GUCA1A	3.676972	2.516981	1.083557	1.169458	2.443761	1.784682	5.133559	4.433489	0.219209	0.387006	2.717009	2.858141
ENSG00000048649	RSF1	28.232712	33.193645	22.622694	24.645819	35.472183	42.196281	24.109028	30.490572	34.265518	30.741755	45.768074	44.255241
ENSG00000048707	VPS13D	4.981623	4.530886	5.281466	3.959851	4.737759	5.925197	6.081982	6.641046	4.537781	5.089803	7.201651	6.617652
ENSG00000048740	CELF2	21.930441	28.677511	19.99539	19.182671	7.823704	13.014694	22.200184	27.273598	17.287737	18.106558	46.748974	46.861519
ENSG00000048828	FAM120A	20.363724	25.245466	22.872719	22.495338	22.14143	25.598103	20.633705	29.269766	53.081821	53.343136	27.364679	27.943871
ENSG00000048991	R3HDM1	29.733463	28.584982	37.297871	38.504745	28.725	35.896038	19.370722	25.359846	24.879967	25.48093	48.887424	48.894932
ENSG00000049089	COL9A2	9.64975	9.237204	3.504561	3.375071	3.255784	2.903684	8.1754	6.515796	20.35673	21.43701	4.138783	4.297556
ENSG00000049130	KITLG	16.948965	22.057781	19.131126	17.870926	51.304512	59.042793	34.076908	49.269436	18.540668	16.489605	22.959766	23.96373
ENSG00000049167	ERCC8	14.137327	18.45903	9.049685	9.418496	12.386057	9.957008	9.259732	10.348001	17.607397	15.754065	18.475426	18.376116
ENSG00000049192	ADAMTS6	6.14063	5.1041	2.404973	2.614615	1.1025	1.566737	2.811687	3.255152	5.394377	5.271907	4.354573	4.497262
ENSG00000049239	H6PD	28.507589	16.757872	10.345077	9.470541	19.194908	20.56702	21.21509	20.665297	21.368612	21.973915	19.313168	18.076866
ENSG00000049245	VAMP3	42.370358	22.681248	13.447694	14.96618	21.38002	27.32844	20.909286	32.765793	55.420383	34.34903	25.82744	33.982292
ENSG00000049246	PER3	9.722157	10.367491	6.59519	7.920116	5.456353	5.605783	6.138898	8.460833	6.047008	6.598144	8.350127	8.593371
ENSG00000049247	UTS2	0	0	0	0	0	0	0.635372	0.458049	0	0	0	0
ENSG00000049249	TNFRSF9	0.058116	0.038551	0.046337	0.049838	0	0.045921	0.104112	0.088128	0.032796	0.072741	0	0.166171
ENSG00000049283	EPN3	0.101123	0.353163	0	0	0	0.061221	0.912935	0.532126	8.91162	11.732346	0.092827	0.202288
ENSG00000049323	LTBP1	24.481791	25.610455	11.294342	11.034763	20.96312	22.327793	26.053825	28.775867	144.625549	133.468185	25.968649	24.893196
ENSG00000049449	RCN1	296.40564	349.818878	200.869537	327.736938	374.625092	263.693359	349.066193	294.06546	281.172058	265.490845	485.904816	316.824768
ENSG00000049540	ELN	22.655216	42.293343	9.258152	5.361004	48.88483	10.919498	11.205108	12.167356	30.224031	36.035992	13.088034	9.396083
ENSG00000049541	RFC2	16.399952	16.38213	13.891997	2.347905	16.347052	14.12937	12.192876	1.669986	5.570898	28.65143	20.91675	3.070154
ENSG00000049618	ARID1B	44.130127	43.490532	43.044807	30.897066	41.634018	51.280148	39.291759	29.231384	36.849155	47.981926	39.059814	41.892147
ENSG00000049656	CLPTM1L	17.335766	19.484737	14.354737	13.816268	14.088355	13.795028	17.440018	13.30619	21.618284	24.814705	19.222878	16.796114
ENSG00000049759	NEDD4L	25.33313	13.791159	39.074242	40.491371	21.250641	36.380619	17.757006	16.22201	22.532631	21.363346	70.284531	30.990185
ENSG00000049768	FOXP3	0.402186	0.625949	0.387906	0.314361	0.16884	0.389966	0.408406	0.350458	0.496633	0.318892	0.321003	0.411351
ENSG00000049769	PPP1R3F	10.132554	13.804538	16.008915	15.327152	17.872469	14.139544	13.316683	10.639737	5.848583	6.848685	14.749689	12.770106
ENSG00000049860	HEXB	20.66852	22.268009	12.699417	7.870339	22.930248	22.543854	34.979782	35.631504	30.270704	26.796324	29.570803	24.618685
ENSG00000049883	PTCD2	6.020685	5.696702	3.225768	3.465543	3.770298	4.243689	4.39801	5.099802	4.398447	4.16855	6.665226	5.46784
ENSG00000050030	NEXMIF	5.32631	5.066425	4.877386	4.854972	6.187124	6.847906	3.528079	4.916687	2.885423	2.85181	12.833248	12.44745
ENSG00000050130	JKAMP	68.669456	75.734566	67.346382	52.584267	47.981178	57.192066	72.524399	66.833702	42.737366	31.666878	98.780777	113.00975
ENSG00000050165	DKK3	94.582779	100.428612	139.822571	139.136429	189.199112	188.550751	152.919907	149.569138	48.673332	50.365288	167.54628	152.478287
ENSG00000050327	ARHGEF5	0	0.265831	0	0	0	0	1.196775	1.063677	8.198249	4.915866	0.377227	0.225783
ENSG00000050344	NFE2L3	7.285548	6.729828	7.888031	7.518932	3.745295	4.779532	11.344675	12.621348	8.992413	8.920528	29.282465	25.53331
ENSG00000050393	MCUR1	12.062029	13.422386	10.774365	11.281187	14.717411	16.241972	11.006368	12.606328	14.64021	14.372883	20.224154	19.616783
ENSG00000050405	LIMA1	57.978081	57.360996	20.541309	18.624142	23.116348	20.308517	42.135551	49.059475	84.872879	79.279327	54.098606	47.932205
ENSG00000050426	LETMD1	64.175468	81.102341	46.784512	50.614666	99.29052	120.934341	89.540024	86.859421	49.363277	14.516947	75.764122	68.405693
ENSG00000050438	SLC4A8	8.447677	12.838682	14.77566	14.56229	21.030107	16.241129	15.4351	12.870641	6.336574	5.273121	25.523001	41.214539
ENSG00000050555	LAMC3	6.753876	4.710086	0.234017	0.177004	0.07017	0.040637	1.080074	1.619769	1.356233	2.916987	3.015288	1.692279
ENSG00000050628	PTGER3	1.418617	2.123227	2.607199	3.460897	2.295398	3.029531	0.967566	1.485643	2.296585	1.759036	4.148103	4.185387
ENSG00000050730	TNIP3	0	0.095264	0	0	0	0.154737	0.073505	0.055675	0	0.269616	0.113401	0.14316
ENSG00000050748	MAPK9	26.734627	32.982727	41.595798	23.702768	39.089417	40.878887	30.903919	35.889759	25.987137	25.240929	50.078728	42.118469
ENSG00000050767	COL23A1	7.073746	10.078458	0.849725	1.115164	7.050758	5.633535	13.436449	10.713928	16.575666	19.438971	2.159238	1.259691
ENSG00000050820	BCAR1	41.481918	45.474144	16.567709	15.429845	36.824203	30.694763	26.39764	23.594561	27.384274	31.746851	30.606869	27.295549
ENSG00000051009	FAM160A2	18.786266	21.095892	14.199159	11.730137	16.979013	16.20892	19.329834	15.554158	17.711103	24.450678	19.163103	19.005022
ENSG00000051108	HERPUD1	74.441483	98.462006	47.777538	56.064075	94.644218	66.287621	67.635468	53.83279	73.825394	58.64373	138.343124	90.759262
ENSG00000051128	HOMER3	17.537352	15.270044	11.830916	12.024468	13.988803	10.346845	9.491526	12.295067	13.751819	15.261739	13.922752	16.713821
ENSG00000051180	RAD51	3.225728	3.685947	2.197485	2.417216	2.493973	3.352247	2.634653	2.936347	8.138087	6.688982	2.274087	3.622437
ENSG00000051341	POLQ	3.407202	3.98664	2.478808	1.85195	3.605859	3.806579	1.72389	1.818643	3.490292	3.016852	4.158314	3.435904
ENSG00000051382	PIK3CB	9.273312	10.337161	0.849886	8.128241	9.787336	11.692689	6.979911	8.660791	4.520296	3.680486	12.064174	10.489727
ENSG00000051523	CYBA	15.466291	15.910853	1.561319	0.900806	4.617263	3.085004	18.266493	7.039441	20.189852	34.374336	1.959264	2.049883
ENSG00000051596	THOC3	18.402929	24.562996	22.485889	23.044783	29.624186	27.026842	26.216599	22.732288	22.612957	27.248138	16.266533	15.522683
ENSG00000051620	HEBP2	21.133039	22.397116	24.527321	11.105723	11.449336	10.71274	6.973312	5.920806	11.924259	11.886174	7.247953	7.484143
ENSG00000051825	MPHOSPH9	28.014395	17.430359	11.949602	12.593117	14.658562	18.167728	15.827946	15.901638	7.585813	6.893648	23.781565	20.367149
ENSG00000052126	PLEKHA5	53.90015	52.280434	23.87335	24.885672	32.897919	36.50779	35.609772	44.010117	51.757893	46.520393	46.608723	42.636215
ENSG00000052344	PRSS8	1.331219	1.170847	0.940196	0.482174	0.688525	0	20.267788	17.476185	52.870594	72.005951	0.699118	0.546403
ENSG00000052723	SIKE1	40.86911	54.671391	42.240547	40.79163	50.742191	59.129101	36.6283	51.46241	55.034668	49.462151	82.659569	78.889145
ENSG00000052749	RRP12	16.83569	22.592518	14.820349	5.798075	17.435629	11.343737	14.088876	11.768356	16.55475	18.741196	16.312174	9.229836
ENSG00000052795	FNIP2	19.148857	22.569735	22.046513	21.703049	38.270359	45.422047	14.721375	21.417246	21.503315	19.201422	37.851254	37.12299
ENSG00000052802	MSMO1	533.469727	724.649292	892.086304	1029.517456	1204.768311	1222.331665	754.056213	859.789856	298.974487	335.89917	825.239075	685.75238
ENSG00000052841	TTC17	81.515549	70.196228	60.030487	59.663242	57.305553	64.310143	67.44693	77.83316	50.209507	51.243214	98.00071	80.989708
ENSG00000052850	ALX4	4.800624	5.04903	0.109339	0.034262	0.074845	0.130033	0.862606	0.853396	0.695677	0.996915	0.787998	0.945966
ENSG00000053108	FSTL4	2.273718	2.200951	1.998145	1.926141	20.391541	20.456324	0.839603	0.672843	0.667353	0.679161	2.228076	2.9847
ENSG00000053254	FOXN3	44.975548	41.818298	28.845493	28.188974	55.916073	58.574009	29.072241	31.328337	41.930344	39.231297	48.239536	50.441654
ENSG00000053328	METTL24	1.060665	0.641586	0	0	0.987339	0.556816	0.696175	1.099161	0.467835	0.359485	0.253282	0.275043
ENSG00000053371	AKR7A2	88.785881	107.928535	44.243015	40.52248	82.956947	64.208237	65.765877	55.217499	48.366486	59.940598	65.469498	64.223694
ENSG00000053372	MRTO4	32.405945	9.344473	17.857605	12.813274	6.192841	17.808844	5.508811	17.090818	35.760464	37.351528	9.4142	37.810905
ENSG00000053438	NNAT	6.088256	5.984996	832.441223	840.516052	2.095465	1.803686	5.110848	4.009608	1.227225	1.501672	25.524401	24.294849
ENSG00000053501	USE1	13.810999	10.56244	9.911662	16.750778	17.040499	10.313522	17.179478	16.955694	10.538529	10.982111	2.210629	8.750675
ENSG00000053524	MCF2L2	3.07479	2.58983	2.636703	2.268582	2.870737	2.817064	2.148243	1.956382	0.312482	0.611101	2.589883	2.457539
ENSG00000053702	NRIP2	4.702038	4.028372	1.523827	1.485717	3.351385	3.078081	3.793861	2.796989	2.73016	2.884132	1.777949	2.521966
ENSG00000053747	LAMA3	0.122223	0.129099	0.042123	0.037525	0	0	0.34781	0.402537	0.982045	0.867668	0.106163	0.038623
ENSG00000053770	AP5M1	11.014818	12.582682	14.808213	15.237114	11.764988	14.587879	8.680079	12.967704	12.178083	10.191497	28.090933	26.742704
ENSG00000053900	ANAPC4	16.716789	6.079981	5.151895	15.158299	7.152581	11.423316	6.000791	18.494732	6.234516	11.29295	17.945456	19.523575
ENSG00000053918	KCNQ1	0.358794	0.306166	0.055356	0.030975	0.049401	0.057602	0.313853	0.269955	0.585024	0.930899	0.160127	0.14275
ENSG00000054116	TRAPPC3	27.742565	56.613083	11.2437	13.413315	47.077801	39.272808	41.986485	11.683486	48.038551	49.580956	50.028622	49.050121
ENSG00000054118	THRAP3	151.13855	118.20945	84.490471	76.567299	96.521935	98.271118	78.475609	63.091801	93.557022	97.386154	112.208214	112.033005
ENSG00000054148	PHPT1	203.448364	206.947037	208.755341	199.185501	240.168884	222.216965	238.73793	195.542999	145.146896	154.392014	127.849945	139.981201
ENSG00000054179	ENTPD2	0.170983	0	0	0.137703	0	0	2.45215	1.928176	0.467297	0.58457	0	0.283783
ENSG00000054219	LY75	0.036335	0.158253	0.191661	0.13056	0.078123	0.131222	0.418304	0.381689	0.137906	0.126129	0.168308	0.092684
ENSG00000054267	ARID4B	55.61895	37.303822	34.325001	31.184193	65.122185	65.196259	29.791765	64.30867	32.36039	31.50918	86.531448	68.416695
ENSG00000054277	OPN3	3.727864	4.708037	1.664603	3.432021	17.428013	17.975315	5.641231	2.158571	3.451814	3.436469	5.271595	29.726061
ENSG00000054282	SDCCAG8	2.457373	2.286824	2.034582	2.297472	2.007866	2.886495	2.056811	2.615912	1.909722	1.885715	2.47131	1.996227
ENSG00000054356	PTPRN	18.66057	18.058493	24.745338	21.470173	21.767683	19.743439	19.171717	15.311187	1.982449	1.789389	25.779022	24.23373
ENSG00000054392	HHAT	0	0	0	0	0	0	0	0	0	0	0	0
ENSG00000054523	KIF1B	68.63369	110.603699	126.910828	127.673164	165.824905	175.892273	112.276123	121.98082	54.3256	52.118484	200.032837	194.142288
ENSG00000054598	FOXC1	32.792763	37.56485	1.026704	1.280128	2.676847	2.892875	25.504158	36.258316	127.106575	117.161072	23.067291	22.909306
ENSG00000054611	TBC1D22A	2.858213	7.934515	3.267478	4.084591	5.375766	6.469676	6.961254	6.094388	8.885657	8.295038	4.121694	3.507292
ENSG00000054654	SYNE2	5.902359	4.610391	3.947106	4.049208	4.101088	5.133417	4.627751	5.869661	7.93265	7.322639	3.953477	3.271917
ENSG00000054690	PLEKHH1	10.787454	9.88735	21.550119	20.098549	4.493626	7.796743	11.438099	13.347589	6.332554	5.460268	18.327801	17.857473
ENSG00000054793	ATP9A	44.228939	47.562317	64.769699	0.977381	70.509529	75.35112	2.448625	63.616688	45.764782	0.991368	102.002304	96.638
ENSG00000054796	SPO11	0	0	0	0	0	0	0	0	0	0	0	0
ENSG00000054803	CBLN4	0	0	0	0	0	0	0	0	0.548445	0.572267	9.686317	7.761741
ENSG00000054938	CHRDL2	0.210726	0.233542	0	0.050998	0.218343	0.252897	0.13515	0.262485	0.594049	0.643434	0.242331	0.208907
ENSG00000054965	FAM168A	62.127472	60.648235	47.469353	43.827709	64.764175	66.491165	63.449715	63.422981	38.234306	41.522285	74.414818	66.250282
ENSG00000054967	RELT	5.756521	6.779871	5.202397	4.906868	4.547576	4.323353	5.392358	4.112319	3.01111	3.410203	5.893703	4.4586
ENSG00000054983	GALC	33.487064	45.994183	31.62219	29.571434	28.627365	33.139137	33.281494	39.685184	28.32567	25.859781	44.583244	43.747215
ENSG00000055044	NOP58	87.301979	80.950111	51.478916	60.64061	50.645714	59.671486	50.506596	48.016212	85.747795	71.235092	102.582466	106.249992
ENSG00000055070	SZRD1	38.947037	28.787176	12.226034	10.215299	25.09326	100.131523	18.915434	76.768471	20.508121	26.095751	113.692963	102.781464
ENSG00000055118	KCNH2	21.310305	15.841035	30.179924	22.444927	41.51907	34.122738	27.010408	28.524115	4.886514	6.8485	27.607872	28.79928
ENSG00000055130	CUL1	19.957348	19.239113	17.396629	15.134984	17.439604	16.584684	14.305338	14.780519	23.46138	22.829432	25.008076	24.712965
ENSG00000055147	FAM114A2	13.341992	10.688168	9.49356	9.081998	8.772568	9.1127	9.321277	10.827765	16.063303	12.797447	15.223197	17.412113
ENSG00000055163	CYFIP2	19.284191	63.506626	60.163265	60.983036	37.442631	42.502865	20.740833	22.13526	33.155403	21.886337	76.925423	44.272102
ENSG00000055208	TAB2	86.887192	84.562561	41.089264	40.268158	53.26022	66.470963	68.874878	85.216461	102.267548	91.795212	101.35804	95.849266
ENSG00000055211	GINM1	34.472374	41.95882	31.92399	28.335089	30.12674	24.591978	32.676811	56.386387	42.578636	33.218403	50.132442	44.534431
ENSG00000055332	EIF2AK2	16.048296	17.431194	8.567161	9.472821	15.077219	15.299719	12.729382	14.891747	20.547529	20.227825	20.824488	20.643406
ENSG00000055483	USP36	19.364082	20.237591	24.904512	23.679102	34.099354	31.812239	19.205257	19.569405	27.438177	18.670446	13.192144	18.926731
ENSG00000055609	KMT2C	20.530876	18.132448	24.479635	23.964825	20.574835	25.931599	20.980377	25.422546	19.093081	18.242331	27.422779	29.104145
ENSG00000055732	MCOLN3	0.209005	0.129095	0	0.109415	0.09232	0	1.269115	1.571582	3.320866	2.938109	0.046423	0.140936
ENSG00000055813	CCDC85A	3.676952	4.100095	6.128629	5.796693	3.614042	4.063922	2.404683	2.963821	3.234942	3.311764	5.780683	5.800992
ENSG00000055917	PUM2	43.476826	10.052978	64.440758	63.167774	55.650139	67.264015	29.907679	6.422396	66.792351	62.900517	90.329758	13.377886
ENSG00000055950	MRPL43	24.0856	24.83786	17.365141	17.470703	45.829754	20.197016	19.550053	19.354673	15.81193	23.669815	26.983427	22.441483
ENSG00000055955	ITIH4	0.799321	0.913233	0.923297	0.551236	0.47316	0.342231	3.200881	2.695185	2.96059	2.894427	2.144073	1.424964
ENSG00000055957	ITIH1	0	0	0	0	0	0	0	0	0	0	0	0
ENSG00000056050	HPF1	19.66177	23.590748	18.47377	17.849718	9.79676	9.93916	16.79351	18.299477	28.219824	28.900681	26.62257	25.875084
ENSG00000056097	ZFR	80.880386	95.88356	96.115616	94.208702	131.145493	149.287308	64.703369	86.712875	64.83564	61.489243	142.889374	143.760437
ENSG00000056277	ZNF280C	9.472932	12.141068	13.933413	13.698162	10.663874	15.471999	9.694872	14.093447	6.996635	6.977882	13.894949	12.123322
ENSG00000056291	NPFFR2	0	0.119748	0.467294	0.261488	0	0	0	0	0	0	0.094709	0.107116
ENSG00000056487	PHF21B	33.643532	38.319176	53.107197	50.434834	67.123955	60.740242	46.379185	50.374035	11.794209	12.115244	51.464848	59.058411
ENSG00000056558	TRAF1	4.185128	3.842921	1.677371	1.490113	2.255403	2.064368	2.838226	2.756821	5.33412	5.278491	3.53015	3.203901
ENSG00000056586	RC3H2	26.929398	31.519468	27.056772	25.669477	39.248703	43.252907	22.388006	27.812067	27.689835	25.923321	43.980759	42.304276
ENSG00000056736	IL17RB	4.287879	6.576424	3.860401	3.188934	4.795521	5.010078	4.763161	4.346539	8.036874	7.936598	6.382078	5.785947
ENSG00000056972	TRAF3IP2	4.141729	4.206151	0.874127	0.411628	1.506673	1.689805	4.919294	5.51017	7.832663	8.951182	1.476457	2.333411
ENSG00000056998	GYG2	7.850933	24.609585	30.951658	31.891108	29.864132	30.23522	14.226493	12.190009	20.570925	22.751379	40.564354	40.355019
ENSG00000057019	DCBLD2	43.003113	49.115139	59.800682	59.181786	58.664139	67.163521	42.015862	50.90136	60.853531	56.105515	82.953629	85.316093
ENSG00000057149	SERPINB3	0	0	0	0	0	0	0	0	0	0	0	0
ENSG00000057252	SOAT1	3.769064	9.103957	7.461007	6.801133	9.385421	9.5477	7.511517	9.052478	11.350311	10.061406	4.250697	13.621552
ENSG00000057294	PKP2	5.639296	5.795156	2.153386	2.320773	6.700336	7.543191	13.525743	15.70458	21.574091	20.787415	7.540487	7.737966
ENSG00000057468	MSH4	0	0.069765	0	0	0	0	0	0	0.299152	0.099724	0	0
ENSG00000057593	F7	0.452821	0.817255	0.432746	0.387967	0.276153	0.120246	1.50846	1.251786	1.257666	1.081117	0.303873	0.296667
ENSG00000057608	GDI2	51.156284	234.197739	288.182983	241.27063	256.081909	289.307587	156.103989	150.485458	228.358643	201.839233	338.972382	336.409668
ENSG00000057657	PRDM1	1.51724	1.163038	1.56322	1.767784	0	0.048263	1.200186	1.78093	2.612407	1.861685	0.695203	0.915767
ENSG00000057663	ATG5	26.520254	27.898592	26.137205	26.241018	27.298893	31.139132	23.711473	25.225138	33.855358	30.739962	37.648354	32.220287
ENSG00000057704	TMCC3	8.355127	7.713882	2.219624	2.218322	6.371136	6.368426	4.417868	5.263033	6.7698	6.033687	7.798116	7.975978
ENSG00000057757	PITHD1	61.159882	78.120674	94.669868	90.629128	85.535172	78.603493	66.493126	67.98967	62.67585	68.033073	121.817413	114.182678
ENSG00000057935	MTA3	71.40065	38.890049	22.599159	23.737246	27.739582	29.541187	58.083107	64.015244	23.400152	26.034986	32.717995	37.890835
ENSG00000058056	USP13	22.38077	23.711308	9.342071	9.762694	12.279868	14.049093	10.481277	11.149471	8.824192	9.407114	15.893252	15.456691
ENSG00000058063	ATP11B	8.654204	20.513094	12.988317	15.340963	17.003784	17.553545	15.662767	20.048767	24.333981	22.840847	21.240843	18.499102
ENSG00000058085	LAMC2	1.035036	1.450335	0.261746	0.097645	0.083194	0.129867	4.829178	4.576652	33.704422	29.265562	1.015131	1.862275
ENSG00000058091	CDK14	42.738457	59.941048	24.952118	25.351276	23.553434	28.390907	28.383615	33.347534	66.620193	46.871399	48.095383	46.57476
ENSG00000058262	SEC61A1	132.60849	119.91893	118.183228	118.006836	125.608734	123.549423	93.782768	97.792404	170.16301	162.609024	141.798309	135.374435
ENSG00000058272	PPP1R12A	32.32695	45.358376	34.56929	32.2719	46.807388	50.124367	35.925343	47.425007	54.144772	49.792736	56.24675	49.052902
ENSG00000058335	RASGRF1	2.260595	1.889492	2.666686	2.646698	1.893095	2.293197	1.126401	1.077904	0.249771	0.103494	3.425012	2.907766
ENSG00000058404	CAMK2B	9.839957	9.10413	11.604708	9.15486	7.625878	5.813308	9.621197	5.229558	1.488549	2.32014	7.20273	5.248821
ENSG00000058453	CROCC	19.08885	19.789383	12.320281	10.784945	11.215487	10.899095	22.092291	15.37507	11.092837	13.32277	16.965158	17.685478
ENSG00000058600	POLR3E	0	0	0	0	0	0	0	0	0	0	0	0
ENSG00000058668	ATP2B4	51.738907	83.720375	61.672817	59.408058	53.478138	59.245319	88.313744	96.770508	62.907845	60.241608	118.179893	109.847176
ENSG00000058673	ZC3H11A	0	0	0.175246	0	0	0	0	0.305533	0.341111	0.378278	0.885491	0
ENSG00000058729	RIOK2	18.573786	22.626568	15.19429	15.367332	12.564848	23.252489	13.955789	17.439861	22.780947	17.82102	37.952568	30.978228
ENSG00000058799	YIPF1	18.351646	15.899612	21.937252	16.289175	20.95281	24.490261	18.407688	18.54422	12.228797	15.550897	20.791616	26.277885
ENSG00000058804	NDC1	27.700781	31.17153	21.159637	20.703928	29.4118	32.12571	21.5662	24.95966	36.394875	33.813667	48.01939	45.983036
ENSG00000058866	DGKG	0.76321	0.719874	0.216606	0.034632	0.259102	0.2217	0.892944	1.227961	0.101188	0	0.434212	0.57004
ENSG00000059122	FLYWCH1	25.772438	31.144524	20.676159	20.213352	32.416458	29.332087	27.03763	24.904503	22.116961	23.180147	22.423954	19.465256
ENSG00000059145	UNKL	16.144861	16.394562	10.784663	10.806703	10.181007	11.554743	14.417491	13.341617	7.450806	7.080931	10.914086	2.3869
ENSG00000059377	TBXAS1	0.348717	0	0.63879	0.622424	0.2984	0	0.167336	0.98165	0	1.629339	2.020603	1.274366
ENSG00000059378	PARP12	1.044312	0.872033	0.272073	0.307061	0.669077	0.87377	0.93725	1.494357	3.307203	3.015143	0.944744	1.444846
ENSG00000059573	ALDH18A1	55.508793	61.751427	42.799847	41.62846	61.721855	56.958961	64.078194	74.359802	81.870811	75.72699	63.443577	64.485367
ENSG00000059588	TARBP1	23.399546	18.778048	21.349422	16.259987	4.745772	9.217524	28.25703	25.616848	5.714257	5.680911	19.369827	8.99481
ENSG00000059691	GATB	3.878432	5.464184	5.884037	7.450921	7.714977	8.756453	8.232517	5.338145	5.994963	5.640029	8.384997	8.279961
ENSG00000059728	MXD1	11.733554	12.928091	6.939758	25.441351	33.180531	36.400791	23.907621	8.228584	9.362672	1.994851	33.973911	23.542351
ENSG00000059758	CDK17	32.910915	45.652267	52.67358	53.200039	53.153698	54.86404	34.532291	50.76503	25.793871	23.566116	73.699303	74.669861
ENSG00000059769	DNAJC25	21.721201	20.217571	22.749624	23.345779	20.032732	21.397314	20.400534	28.458708	20.101662	17.320887	41.792652	25.76416
ENSG00000059804	SLC2A3	26.683342	47.135235	56.708889	51.967495	49.412598	57.955379	169.998337	176.023987	41.537853	40.985638	82.729546	93.976128
ENSG00000059915	PSD	41.531479	24.722435	47.826733	29.007057	29.533941	35.28088	33.440132	35.275822	11.747405	12.320374	41.939018	38.341515
ENSG00000060069	CTDP1	6.494772	7.808428	5.468605	5.006469	6.397316	6.349948	6.992109	5.389364	6.719918	7.213581	9.188502	8.029959
ENSG00000060138	YBX3	72.065254	79.655182	54.640648	58.533226	61.165928	64.281662	81.8862	98.47049	101.028534	104.99025	70.921692	75.284393
ENSG00000060140	STYK1	0	0	0.536183	0.703443	0	0	0.67536	0.317082	0.653749	0.761228	0.504705	0.206222
ENSG00000060237	WNK1	81.498543	93.709335	77.735428	43.055973	102.228798	111.31884	51.103672	76.482819	47.256294	41.199139	81.948448	84.981964
ENSG00000060303	RPS17P5	44.555492	30.937323	23.553223	26.060589	19.196217	21.255552	20.474287	21.427551	23.965319	20.462507	22.299889	25.896263
ENSG00000060339	CCAR1	68.010521	61.764107	59.484074	59.075569	57.062641	61.987885	57.4949	57.477203	46.011642	49.180042	71.428452	52.75359
ENSG00000060491	OGFR	56.417763	66.592598	26.032484	16.333548	24.067923	17.253555	68.699936	14.938195	20.427237	42.231678	22.700407	5.61212
ENSG00000060558	GNA15	0	0	0	0	0.302642	0	0.208142	0.163619	0.448773	0.755328	0	0
ENSG00000060566	CREB3L3	0.126153	0	0.102919	0.115183	0.19726	0.232285	0.135665	0.100483	0	0	0.10826	0
ENSG00000060642	PIGV	13.723283	14.453353	7.54441	7.611579	10.397806	10.641014	14.355214	14.968207	11.172634	12.491634	11.043403	9.494071
ENSG00000060656	PTPRU	13.865208	18.363714	14.308622	13.310176	35.185856	30.666433	15.216002	10.739632	28.538954	35.638443	11.936675	11.00886
ENSG00000060688	SNRNP40	73.96051	77.445831	49.514618	53.004463	57.081478	23.746761	20.371429	36.936577	29.139088	39.880131	33.032417	59.760452
ENSG00000060709	RIMBP2	14.52169	15.192834	11.3128	10.799031	18.744164	19.766584	12.977316	12.974581	2.774058	2.567188	17.113255	17.753016
ENSG00000060718	COL11A1	46.396961	53.137577	6.811481	7.321543	20.773653	22.263208	35.999657	44.281296	118.332184	106.654449	30.001345	29.709827
ENSG00000060749	QSER1	34.130417	36.692196	24.25939	22.986456	27.375849	32.162632	24.604099	26.959867	39.719711	29.386484	29.345646	38.154144
ENSG00000060762	MPC1	43.744179	53.435566	47.092491	42.877266	40.586815	41.148155	45.296024	49.465202	34.507164	31.70878	49.618458	55.674332
ENSG00000060971	ACAA1	11.421258	18.116297	11.148626	9.891425	11.206362	10.604715	10.314181	11.856428	12.461486	21.646265	18.984901	12.98494
ENSG00000060982	BCAT1	79.745811	100.468491	42.621967	40.706348	86.217239	99.757469	76.955505	93.242447	99.007523	91.81369	116.741646	96.890144
ENSG00000061273	HDAC7	35.090523	30.596357	24.45232	24.330606	20.097616	24.058195	36.674965	29.775583	24.647507	29.621443	19.658447	15.536567
ENSG00000061337	LZTS1	28.962723	31.27198	7.497277	7.486484	30.315319	28.659908	9.806414	8.974118	8.617191	7.915152	29.065393	26.191174
ENSG00000061455	PRDM6	1.931729	1.917845	1.468692	1.43848	0.09288	0.147918	1.356952	1.298586	1.572384	1.825947	1.54776	1.553362
ENSG00000061492	WNT8A	0.278376	0.230465	0.23283	0	0	0.33275	0.353276	0.113286	0	0	0	0.133428
ENSG00000061656	SPAG4	3.520302	3.919252	1.06053	1.177984	2.41516	0.89704	2.688149	1.180655	0	0	0.499218	1.157308
ENSG00000061676	NCKAP1	11.582982	22.343744	4.876007	3.899998	14.615182	9.998839	4.927222	3.781877	9.526652	8.227035	16.292374	8.017734
ENSG00000061794	MRPS35	48.63142	54.80481	51.323391	52.424362	58.90406	63.070812	37.32629	47.97253	61.137554	54.340145	73.451347	72.607086
ENSG00000061918	GUCY1B1	21.236628	19.257271	25.135382	23.128601	18.515007	21.599796	24.048882	27.110224	10.84839	9.686349	34.838276	30.620798
ENSG00000061936	SFSWAP	37.552544	35.855019	21.241426	17.410133	20.216969	19.603689	18.92841	19.155495	26.16979	24.76841	50.192108	72.106926
ENSG00000061938	TNK2	21.762512	23.482847	19.196217	17.456602	16.60998	13.130046	28.663092	19.118481	18.709133	24.827997	13.201352	12.760781
ENSG00000061987	MON2	10.342948	14.26193	13.664621	13.485899	10.106235	12.8866	12.299581	16.905258	12.60674	11.567259	14.259015	14.95172
ENSG00000062038	CDH3	5.770405	6.668339	6.364993	6.179463	4.219246	4.322748	14.425683	13.186539	38.268288	39.476151	4.827693	4.397308
ENSG00000062096	ARSF	0	0	0	0.092899	0	0	0	0	0	0	0.218287	0.237845
ENSG00000062194	GPBP1	70.449333	95.913055	93.08728	92.680519	107.953621	120.262733	83.316437	104.390747	88.182457	80.993813	120.638649	107.525307
ENSG00000062282	DGAT2	3.073701	3.572202	0.954257	1.86514	1.184765	0.729002	2.472799	1.017701	0.787426	0.808013	1.238506	1.206025
ENSG00000062370	ZNF112	9.128076	7.794075	6.045007	4.372737	6.939998	6.965851	5.700081	6.243198	9.635031	9.08339	22.601974	20.759354
ENSG00000062485	CS	158.031616	173.076584	192.352676	184.514587	275.818939	240.07869	172.737	183.326324	136.550766	131.069748	250.534973	220.514114
ENSG00000062524	LTK	0.507577	0.400302	0	0	0.093719	0	0.12891	0.101844	0.113136	0.189139	0.054863	0
ENSG00000062582	MRPS24	29.450552	25.823463	8.158327	0	18.932335	11.038689	22.018318	10.088368	10.972835	12.476676	0	10.741809
ENSG00000062598	ELMO2	37.276234	39.244637	41.147858	38.568634	50.92643	35.722008	44.741798	45.588161	31.077934	33.512817	42.800106	42.569305
ENSG00000062650	WAPL	23.518694	36.829445	24.234468	23.565517	31.46311	18.831234	20.263311	24.12809	34.910343	31.940035	48.459126	25.447214
ENSG00000062716	VMP1	31.911194	35.793808	24.113144	23.434805	59.891792	49.492493	34.686127	40.427399	30.890505	29.093466	37.183044	35.720596
ENSG00000062725	APPBP2	37.538372	46.560169	31.683691	29.017639	36.169659	43.400421	26.508352	35.406288	37.220955	37.409161	59.336349	57.483727
ENSG00000062822	POLD1	4.977591	18.332914	6.130707	11.056643	16.491276	13.408423	3.880417	7.257609	5.459979	16.224577	16.016088	14.025441
ENSG00000063015	SEZ6	6.05621	7.342925	10.604182	9.546022	9.298547	9.447721	5.982796	5.863574	1.640919	1.639672	8.894634	7.320786
ENSG00000063046	EIF4B	247.597198	258.483765	156.821716	154.674057	254.128967	261.182343	188.106827	203.415298	185.947342	178.658524	246.35083	231.041656
ENSG00000063127	SLC6A16	6.030994	5.67671	9.142637	6.447177	6.141868	6.202431	14.972566	15.08248	7.759293	8.460249	7.359521	6.624133
ENSG00000063169	BICRA	12.814187	15.231255	13.815564	12.120453	16.528284	13.300893	15.974215	12.309988	14.461791	16.771933	10.788371	10.768274
ENSG00000063176	SPHK2	22.009394	17.215998	7.95658	7.420963	9.303123	6.8553	11.817492	4.934014	10.204285	16.431791	12.506105	10.693485
ENSG00000063177	RPL18	286.226349	158.127686	136.557922	265.441132	419.347839	120.814751	303.725922	113.952148	272.746185	298.74527	75.190338	213.848724
ENSG00000063180	CA11	57.675285	52.755482	23.837265	10.01177	30.115303	23.033081	34.339546	21.580433	9.265155	12.087985	30.616142	19.298285
ENSG00000063241	ISOC2	29.177057	19.032661	11.249511	18.836132	17.068596	21.514063	15.778937	14.394109	20.149836	23.563374	11.36637	11.461432
ENSG00000063244	U2AF2	115.992432	124.648399	85.658051	80.257072	136.504105	116.946899	124.074944	104.582314	117.380302	137.575897	96.526192	113.14801
ENSG00000063245	EPN1	51.64925	59.493641	48.874611	44.298225	14.939172	64.552254	55.540485	51.61673	57.708107	63.109688	63.090439	43.997917
ENSG00000063322	MED29	49.968098	2.265703	32.106255	31.165363	43.53429	42.351906	37.49733	7.025714	42.512661	46.408127	56.390862	9.922514
ENSG00000063438	AHRR	1.437596	1.889954	1.593072	1.331713	0.877365	0.907515	6.057926	5.481284	9.259304	5.782109	1.62605	1.189198
ENSG00000063515	GSC2	0	0	0	0	0	0	0	0	0	0	0	0
ENSG00000063587	ZNF275	16.263765	16.115501	12.020325	11.04407	13.887985	16.303411	11.729799	12.737169	14.751266	14.736061	32.861626	34.257755
ENSG00000063601	MTMR1	19.21319	22.534988	17.095919	16.724188	17.631191	21.354717	15.73348	17.013647	31.325296	42.541603	32.047993	20.140165
ENSG00000063660	GPC1	66.990387	104.061035	68.454895	56.469524	49.54924	42.183285	94.940201	79.717361	104.918144	118.731819	84.854172	72.103935
ENSG00000063761	ADCK1	5.455711	2.894794	4.16967	3.431074	4.708714	3.603464	5.657958	5.253881	3.682982	3.716241	4.674382	4.191012
ENSG00000063854	HAGH	13.842495	1.205476	0.557704	8.913461	12.743321	16.62431	13.010863	12.516639	3.51834	4.625837	11.075891	11.643113
ENSG00000063978	RNF4	41.929543	76.585075	37.152729	36.60247	63.733906	32.397121	35.154358	55.419037	45.346462	47.100082	69.78331	66.751183
ENSG00000064012	CASP8	1.611799	1.890695	0.124146	0.266843	0.604156	0.58792	3.048003	3.420953	3.665828	4.869454	1.159414	1.034942
ENSG00000064042	LIMCH1	42.214066	35.122261	25.853991	26.004274	124.409195	121.049675	29.321693	50.728081	27.651356	26.045343	70.144081	67.006943
ENSG00000064102	INTS13	14.402171	8.684972	11.365408	10.299789	12.145838	9.700136	7.151884	8.998101	11.840004	11.441765	13.631596	11.866792
ENSG00000064115	TM7SF3	48.89481	50.207077	34.268887	34.392864	64.637024	57.759087	45.251255	41.691689	33.296631	33.220234	56.066429	45.583889
ENSG00000064195	DLX3	0.160265	0.176907	0	0	0	0.287353	0.47502	0.654391	9.016331	9.812637	0.145234	0.078333
ENSG00000064199	SPA17	21.125463	23.899734	5.116246	5.290249	10.149301	11.468285	8.129427	7.728131	7.612778	7.371876	15.356679	15.324408
ENSG00000064201	TSPAN32	0.273978	0.310799	0.156235	0.059252	0.304382	0.074956	0.958799	0.495813	0.117772	0.325206	0.08524	0.123836
ENSG00000064205	WISP2	0.0778	0	0	0	0	0	0	0	0	0	0	0
ENSG00000064218	DMRT3	1.442425	1.051216	0.302493	0.202246	0.974075	0.220646	0.510962	1.03634	5.38043	5.08499	1.404889	0.981753
ENSG00000064225	ST3GAL6	15.65965	11.298423	14.449453	17.093636	7.20473	15.571941	5.513249	11.471739	2.672489	3.64165	23.086168	8.971418
ENSG00000064270	ATP2C2	0.671287	0.990602	0.496801	1.244568	0.211404	0.707261	1.473692	0.934353	1.571391	0.85221	0.172204	0.359577
ENSG00000064300	NGFR	114.733253	121.804977	39.280231	33.162766	175.082321	154.548264	38.77087	33.32378	30.882254	34.468964	55.954609	50.08939
ENSG00000064309	CDON	34.129745	34.023956	8.206963	7.68426	28.183226	31.287233	16.126753	17.389475	7.968276	6.559522	24.559595	24.38382
ENSG00000064313	TAF2	18.174231	18.362139	13.749333	15.469398	14.932535	17.492952	10.416592	13.698537	15.470659	14.588353	20.623598	21.019676
ENSG00000064393	HIPK2	25.593885	25.288441	18.276518	16.965195	47.25462	48.470028	16.287449	19.593592	22.423761	22.265415	31.020597	31.777077
ENSG00000064419	TNPO3	10.411719	5.096173	5.34995	4.805124	6.490914	4.752097	5.307152	4.332888	4.634607	5.979532	2.648591	6.929821
ENSG00000064489	BORCS8-MEF2B	0	0	2.375945	2.52671	0	2.555799	0	0	0	0	1.82653	0
ENSG00000064490	RFXANK	15.008973	13.574245	6.707477	11.647044	13.679998	12.588236	9.786486	12.524994	10.141418	13.649273	11.381666	6.053578
ENSG00000064545	TMEM161A	22.194696	15.392012	13.749788	9.124659	26.38273	9.618159	12.269121	13.452333	12.467279	13.089005	13.315819	8.882589
ENSG00000064547	LPAR2	105.457199	134.093567	151.342163	154.764481	133.282242	157.049759	146.241577	129.583572	79.040977	69.45343	140.121048	106.618584
ENSG00000064601	CTSA	12.580371	58.492359	4.996971	15.497884	10.132233	7.326413	15.99684	15.94463	14.372298	18.004717	7.988252	8.405581
ENSG00000064607	SUGP2	119.579346	123.945892	104.013817	126.316162	110.788933	114.618813	103.207214	103.230156	55.477993	58.94046	147.941574	131.381149
ENSG00000064651	SLC12A2	17.591795	23.953999	13.809731	9.010298	21.05225	18.957266	12.868671	13.857321	25.651525	17.06299	29.025951	26.518795
ENSG00000064652	SNX24	42.341217	46.530018	37.573433	36.115166	39.632946	36.533531	34.206451	31.775227	33.026062	31.452934	41.757961	34.432667
ENSG00000064655	EYA2	7.930582	7.009884	2.914104	2.768346	9.505724	8.55646	7.873171	8.324066	92.375809	97.171349	6.571171	5.876223
ENSG00000064666	CNN2	307.172668	168.460159	75.432594	64.938454	167.864014	152.899734	105.406219	106.255432	274.01358	303.486877	224.300613	153.360718
ENSG00000064687	ABCA7	8.09775	8.684076	7.515251	7.456035	9.819783	7.78491	15.003633	8.894979	4.362796	3.65856	4.76466	5.833795
ENSG00000064692	SNCAIP	18.560287	22.208422	12.800126	13.97123	19.433298	18.885429	20.789469	23.2139	18.853046	19.156994	19.118073	20.994871
ENSG00000064703	DDX20	19.044764	16.659672	13.362076	15.296189	13.934546	14.611998	11.633781	12.084171	20.678905	20.484978	43.045982	40.179169
ENSG00000064726	BTBD1	69.338631	84.267212	66.118454	66.288635	94.256714	110.628204	64.587036	87.246368	95.311386	82.994072	118.070282	113.865173
ENSG00000064763	FAR2	11.047319	11.568921	2.023271	1.772677	1.666202	1.688646	2.714995	2.622772	9.677953	7.409383	4.227311	4.026999
ENSG00000064787	BCAS1	0.284263	0.119265	0.05798	0.679108	0.065147	0	0.263337	0.478877	1.207509	1.078097	0.095068	0.830828
ENSG00000064835	POU1F1	0	0	0	0	0	0	0.117914	0	0	0	0.236579	0
ENSG00000064886	CHI3L2	0	0	0	0	0	0	0	0	0	0	0	0
ENSG00000064932	SBNO2	0	0	0	0	0	0	0	0	0	0	0	0
ENSG00000064933	PMS1	21.224394	24.086458	17.780668	19.232815	18.798727	21.447302	18.36697	21.55924	27.512251	25.986439	24.746435	25.336199
ENSG00000064961	HMG20B	38.722107	46.55838	29.129944	27.326632	48.301353	51.857868	47.938934	47.075565	66.44738	75.701942	48.082798	44.069336
ENSG00000064989	CALCRL	8.567516	12.040237	2.491021	2.736742	5.768852	7.639534	7.823555	10.103724	11.257123	9.25056	7.958364	6.867665
ENSG00000064995	TAF11	84.756134	77.261627	78.032806	16.182673	73.749489	73.237297	77.453049	79.049522	62.64164	60.074051	104.341026	97.145309
ENSG00000064999	ANKS1A	39.113075	42.537533	30.649122	26.614855	54.739971	51.810928	32.483456	27.941322	22.716675	24.510965	55.206871	56.107391
ENSG00000065000	AP3D1	39.189747	61.666294	34.339016	30.07695	50.174812	48.496971	59.622849	46.990631	43.903828	48.034241	86.753777	46.91362
ENSG00000065029	ZNF76	32.278889	35.196453	24.249739	25.341858	24.7717	28.907545	19.854546	39.538502	7.274541	13.230402	25.217066	21.296621
ENSG00000065054	SLC9A3R2	3.841797	7.4006	4.943925	4.423749	3.550832	3.499903	1.464774	15.273569	6.094017	7.71178	3.34057	5.269635
ENSG00000065057	NTHL1	15.952853	22.302172	12.128231	6.790651	18.882795	12.571217	14.397068	10.765235	12.625173	16.527952	8.628397	10.346895
ENSG00000065060	UHRF1BP1	24.445034	23.867113	18.94002	17.350752	27.445444	29.217625	17.838356	18.940882	18.016415	17.517841	27.492092	24.917295
ENSG00000065135	GNAI3	10.445171	12.116233	13.08275	13.049144	13.475984	15.580682	9.236874	11.711394	12.500957	11.614191	18.858662	17.95648
ENSG00000065150	IPO5	123.907036	138.129074	137.196991	134.349289	140.485992	151.767075	130.361954	135.501007	100.649864	101.552261	156.583908	158.908051
ENSG00000065154	OAT	93.276253	86.216019	81.386124	90.452065	76.15451	82.512909	70.616707	74.278343	73.407585	72.640999	119.421371	112.871979
ENSG00000065183	WDR3	6.432198	5.75266	5.030132	4.750807	5.566177	6.372818	3.9729	3.717377	6.362671	6.017591	8.151597	8.930829
ENSG00000065243	PKN2	32.906063	40.242626	27.554031	28.643848	30.901482	34.727699	30.441769	40.618118	43.658928	40.371071	55.521076	52.182735
ENSG00000065268	WDR18	30.486818	24.425575	18.056881	21.997128	42.034027	31.198763	21.296778	21.917351	22.968504	27.332619	15.638021	24.783506
ENSG00000065308	TRAM2	21.648245	19.290276	3.674201	3.110051	9.590897	9.816721	15.593931	16.476198	27.651991	27.900043	16.072351	16.27317
ENSG00000065320	NTN1	70.817009	76.356522	29.56424	27.809969	12.765949	9.9688	299.154907	250.997284	246.060608	281.882965	38.097019	34.071854
ENSG00000065325	GLP2R	0	0	0	0	0	0	0.271506	0.28769	0.084794	0.047491	0	0
ENSG00000065328	MCM10	9.829649	9.759188	4.298199	4.998199	8.236674	9.394854	3.727029	3.807461	12.649079	12.376442	10.283311	11.77229
ENSG00000065357	DGKA	15.579114	10.944569	6.318274	6.838953	4.747287	6.815094	14.867754	14.679039	11.245667	10.474886	2.769747	4.292522
ENSG00000065361	ERBB3	11.601665	8.914012	0.361757	0.354921	0.093975	0.189059	5.389419	11.76065	22.47183	23.352741	3.398674	2.796303
ENSG00000065371	ROPN1	0.101413	0	0	0	0	0	0	0	0	0	0	0
ENSG00000065413	ANKRD44	3.317763	4.061533	3.389138	3.25682	2.088309	3.049143	2.581182	4.233592	6.459556	6.374357	5.117565	5.411825
ENSG00000065427	KARS	23.95138	62.716545	15.131212	17.393387	53.80283	43.813194	27.215448	11.478039	27.767792	9.814865	36.023731	46.991272
ENSG00000065457	ADAT1	40.605099	39.52121	32.922832	29.433599	39.279411	38.217739	39.846416	36.999813	47.05888	45.175941	60.305172	51.18256
ENSG00000065485	PDIA5	6.897819	4.697722	6.84408	4.383272	5.225445	5.096102	8.160838	6.818393	6.920303	7.075958	6.900661	5.773248
ENSG00000065491	TBC1D22B	14.79115	14.737081	10.871748	9.596503	12.588184	11.9467	11.899611	11.349934	13.939038	14.257794	15.987928	13.934549
ENSG00000065518	NDUFB4	97.141678	81.947189	133.153076	140.052567	126.1996	105.358032	108.360184	84.754181	90.2071	48.105553	94.944572	67.133743
ENSG00000065526	SPEN	59.508854	51.536037	38.778481	35.524899	77.874687	84.708664	34.332626	32.911358	40.920879	42.483101	71.532547	64.607422
ENSG00000065534	MYLK	2.234957	2.426078	0.932317	0.797781	1.643004	1.669652	5.095964	5.52882	4.855474	4.128643	2.800177	2.363893
ENSG00000065548	ZC3H15	73.44278	77.685371	78.662308	78.528046	84.622002	91.345848	56.940552	61.879498	80.945015	59.920097	106.793793	100.461014
ENSG00000065559	MAP2K4	63.962757	62.238155	62.059429	59.683178	59.875931	68.943146	45.929947	50.677418	54.875603	52.005463	92.215897	86.138611
ENSG00000065600	TMEM206	17.120186	18.118563	26.16535	26.596411	24.2677	26.129251	24.33922	25.316645	15.133938	13.679928	25.066376	26.658026
ENSG00000065609	SNAP91	11.795773	16.086906	44.087486	45.479202	23.792496	26.168514	11.956543	15.220607	6.403499	5.180705	33.309944	34.240482
ENSG00000065613	SLK	15.723502	26.539999	16.814779	16.678371	24.478254	28.603716	19.732098	25.382261	38.849079	35.133644	31.669346	31.698309
ENSG00000065615	CYB5R4	1.620306	1.667023	1.419679	1.546977	1.170989	1.018054	1.064775	1.589944	2.045053	1.764369	3.449681	3.69181
ENSG00000065618	COL17A1	0.043054	0	0	0.03506	0	0	2.691694	2.360147	21.385086	21.126036	0.113806	0
ENSG00000065621	GSTO2	0.685028	1.522664	0.126977	0.597186	1.154117	0.242187	0.594576	0.316268	0.198145	0.217581	0.171216	0.634058
ENSG00000065665	SEC61A2	33.31171	33.056587	47.880875	49.701443	47.790131	57.29945	42.138508	45.852005	20.349096	20.169058	57.012787	51.692764
ENSG00000065675	PRKCQ	0.658024	0.88563	0.437449	0.427765	0.848923	0.644889	0.835223	0.745282	2.115331	2.31012	0.801109	1.062921
ENSG00000065717	TLE2	1.551499	1.513814	4.895819	3.332068	0	0	9.283895	8.02382	30.457405	36.266243	1.717569	2.292013
ENSG00000065802	ASB1	39.944916	59.128265	20.590364	26.914436	41.687077	40.6539	28.007347	35.969299	21.465086	22.009115	54.798595	34.207882
ENSG00000065809	FAM107B	66.882515	72.501999	23.036852	20.473104	23.211674	28.677692	40.409458	48.228504	60.39991	52.594421	63.557861	61.885231
ENSG00000065833	ME1	2.471618	4.088608	2.360292	2.589375	3.761924	3.789043	8.040037	11.516093	17.50036	14.759761	4.903222	5.023894
ENSG00000065882	TBC1D1	44.782917	39.774414	19.909737	22.437109	68.150009	67.829071	19.712524	26.454979	25.322886	23.387228	34.226662	37.935707
ENSG00000065883	CDK13	25.523357	27.490955	22.661678	22.364294	24.219282	22.476828	19.23234	23.543823	26.450579	24.492529	29.739647	31.183449
ENSG00000065911	MTHFD2	42.050369	61.206791	32.99715	40.190159	33.910225	25.271908	34.616261	45.631397	89.053001	77.156387	61.813854	65.452225
ENSG00000065923	SLC9A7	6.155267	6.336028	11.9019	11.541197	9.761384	10.380291	8.663615	9.365129	3.441242	3.269128	11.662113	11.287224
ENSG00000065970	FOXJ2	18.625284	18.088394	13.56131	12.703312	14.90521	14.754017	19.041689	19.551054	22.561743	22.817581	21.565899	19.140148
ENSG00000065978	YBX1	591.131348	557.793762	609.374268	641.529419	695.845154	660.384583	563.381897	536.748413	423.716248	438.365692	520.057251	549.703308
ENSG00000065989	PDE4A	5.576745	4.393952	10.381639	9.343187	7.439336	5.97202	7.785904	8.418572	3.915471	4.21462	4.459438	6.178888
ENSG00000066027	PPP2R5A	14.066767	17.111403	13.875684	12.905139	11.884958	13.897269	18.763624	21.934404	16.277243	15.340649	15.096768	15.286906
ENSG00000066032	CTNNA2	25.864828	24.927971	16.316593	24.552631	13.261168	14.113464	13.246868	11.154308	7.819176	6.993446	44.074169	35.326557
ENSG00000066044	ELAVL1	23.080791	25.075514	66.383247	66.355453	87.729095	87.872986	59.392681	61.664413	60.362473	57.863682	96.127563	94.840927
ENSG00000066056	TIE1	4.392183	5.322831	0.506936	1.61765	6.192703	5.528659	3.458094	4.114276	0.586266	0.85748	1.974717	1.662095
ENSG00000066084	DIP2B	29.132133	30.477739	26.52396	24.086857	40.32515	43.894836	28.607462	28.957497	29.408186	27.051311	44.526806	41.536652
ENSG00000066117	SMARCD1	96.989738	95.678246	88.044212	86.19371	114.686165	117.588654	91.575279	93.578003	70.088699	75.726372	151.201126	122.379402
ENSG00000066135	KDM4A	36.972782	33.104179	34.474216	26.825529	33.637405	37.792175	28.345387	32.944824	39.773087	43.96312	46.253986	47.334354
ENSG00000066136	NFYC	34.399326	14.165598	17.446478	12.441368	43.268497	49.868996	27.215624	21.780449	34.33255	57.267174	64.991806	52.98642
ENSG00000066185	ZMYND12	2.478087	2.26785	0.543046	1.019314	1.394112	1.193497	1.471712	1.463608	0.330926	0.305819	1.756424	0.985896
ENSG00000066230	SLC9A3	3.81112	2.898527	1.476632	0.640661	1.375492	1.106272	2.912636	1.205465	0.071037	0.359088	0.95612	0.076953
ENSG00000066248	NGEF	2.38632	3.111977	1.260014	1.455624	21.615427	20.988611	2.090582	1.558112	0.515771	0.270148	2.018073	2.283602
ENSG00000066279	ASPM	11.040854	13.068597	10.30055	9.717909	12.11894	14.354727	5.388387	5.941165	15.805555	13.363954	20.786434	20.313921
ENSG00000066294	CD84	0	0	0	0	0	0	0	0	0	0.039811	0	0
ENSG00000066322	ELOVL1	27.089712	28.536997	18.5714	17.320969	17.065264	18.790022	34.502819	31.962467	72.384209	70.541359	23.393301	23.283394
ENSG00000066336	SPI1	0	0	0	0	0	0	0	0.1075	0	0	0	0
ENSG00000066379	ZNRD1	2.40891	2.651171	1.731547	1.736962	1.900342	1.538273	2.222642	1.556223	1.51123	1.784777	1.150819	1.192394
ENSG00000066382	MPPED2	18.825928	21.098383	19.285131	20.463903	31.353319	37.022377	12.440829	14.873445	30.709957	31.426617	16.223764	13.292768
ENSG00000066405	CLDN18	0.394737	0.455035	0.152071	0.220449	0.212734	0.141608	0.727223	0.65024	0.30371	0.12337	0.106284	0
ENSG00000066422	ZBTB11	20.448282	21.136328	17.492117	18.558205	22.926407	24.573616	15.611444	19.028925	17.056576	14.664527	30.258959	29.749872
ENSG00000066427	ATXN3	1.321644	4.679862	1.629782	2.223032	3.617188	4.448245	2.882013	2.306573	0	0	4.780634	1.699929
ENSG00000066455	GOLGA5	54.257404	51.745823	41.380371	41.081203	62.032837	70.290642	47.733704	55.973763	49.484245	44.242325	60.502357	66.572632
ENSG00000066468	FGFR2	125.208206	164.073792	53.328247	51.290367	65.684021	43.351879	38.618145	43.945488	112.460632	136.679535	96.722282	172.261703
ENSG00000066557	LRRC40	32.478584	38.339397	48.878487	51.313755	34.762218	40.971432	21.360586	32.893742	32.513214	26.069437	66.064804	63.169689
ENSG00000066583	ISOC1	38.576534	44.971756	28.613504	34.966003	38.089867	45.019497	29.704426	36.570282	63.891655	55.202629	49.257473	48.015953
ENSG00000066629	EML1	9.988663	12.155831	11.517898	9.949097	36.64109	40.204941	14.942411	16.112383	25.301069	20.188042	25.711554	26.406902
ENSG00000066651	TRMT11	25.101078	23.145515	22.580111	19.173706	25.802485	24.581539	23.85198	24.656445	12.853982	11.695118	22.213648	18.997393
ENSG00000066654	THUMPD1	21.979565	17.570255	11.851493	12.094603	19.35936	19.026667	13.034799	14.843347	12.711449	11.829659	28.164122	33.316803
ENSG00000066697	MSANTD3	34.074108	35.452663	45.034309	51.601418	46.314114	54.503086	33.270107	39.604988	37.784786	34.273102	60.153336	70.280411
ENSG00000066735	KIF26A	17.362053	20.21384	12.026037	12.033353	15.398975	13.399275	19.033245	15.082928	11.434393	13.751472	9.398825	8.613235
ENSG00000066739	ATG2B	8.769867	10.771843	11.97203	10.442329	7.094749	8.990762	10.497093	10.986479	7.7425	6.183709	12.426318	10.909194
ENSG00000066777	ARFGEF1	25.382423	30.971876	35.78936	36.988213	32.190918	38.560768	3.935481	35.231258	29.293018	4.974131	42.022602	39.418064
ENSG00000066813	ACSM2B	0	0	0.262229	0	0	0	0	0	0	0	0	0
ENSG00000066827	ZFAT	2.499491	2.784968	1.340963	1.288998	2.156901	1.852261	2.199471	2.424471	2.843286	3.22304	1.686267	2.654472
ENSG00000066855	MTFR1	38.211575	45.096703	47.005131	53.698124	44.231873	52.307949	35.52681	47.070446	29.101124	24.773932	53.041363	50.924088
ENSG00000066923	STAG3	15.007853	14.7136	10.939324	8.775835	9.236399	9.993363	19.728985	18.471655	7.186238	7.631118	10.611712	9.158381
ENSG00000066926	FECH	12.362821	16.019789	7.102056	6.829557	11.585443	12.227968	6.579633	9.616408	13.854705	10.945218	14.066192	13.793436
ENSG00000066933	MYO9A	12.73271	12.543865	11.476716	10.969171	11.298171	12.359268	9.686854	10.765704	7.436986	6.986074	13.72279	13.990044
ENSG00000067048	DDX3Y	53.167149	92.933746	0	0	0	0.074759	135.42131	107.052559	77.816483	79.518478	0	0
ENSG00000067057	PFKP	29.21244	26.694046	19.883261	15.610938	10.210788	10.034479	77.224739	38.118687	10.750867	10.821167	18.052296	37.017296
ENSG00000067064	IDI1	405.048584	450.498138	652.635681	659.438232	645.814392	757.587585	400.617126	495.729614	287.946686	250.236145	749.057617	739.435059
ENSG00000067066	SP100	2.915845	4.123325	4.871453	4.519995	6.49893	6.650415	11.631989	12.207387	7.070896	9.784428	6.806444	4.554974
ENSG00000067082	KLF6	20.347042	84.048645	4.021205	3.827649	15.553473	48.136345	13.250113	11.277715	47.825245	44.936535	42.459778	44.242668
ENSG00000067113	PLPP1	16.437325	23.4634	8.258498	17.103041	9.561079	7.160109	22.392262	29.599016	45.989056	40.951988	18.90626	17.415882
ENSG00000067141	NEO1	59.166527	52.93523	40.450817	39.538109	57.308517	52.890003	56.479908	43.728947	41.504589	41.373291	41.033684	43.881184
ENSG00000067167	TRAM1	14.664437	87.007523	1.781298	52.859684	78.742645	14.44697	45.364571	22.357962	4.800007	16.683334	119.376175	109.066765
ENSG00000067177	PHKA1	3.080005	3.534558	5.983973	5.852426	3.125695	2.299517	4.073021	4.723433	4.552861	4.398906	4.360641	4.079714
ENSG00000067182	TNFRSF1A	37.828136	36.665298	11.057943	12.371815	27.93108	27.979887	35.894306	43.696793	56.907665	50.108086	20.826275	22.01693
ENSG00000067191	CACNB1	26.135193	18.211451	15.030449	13.730575	18.309576	12.191063	2.26318	15.777277	7.932903	7.488467	13.786764	14.717649
ENSG00000067208	EVI5	20.477753	20.472128	10.23127	9.781303	17.527676	17.910593	12.762388	14.656691	16.079399	14.555673	19.346283	19.58218
ENSG00000067221	STOML1	4.039477	5.978471	4.21467	3.990454	4.268987	3.626333	4.951851	3.142096	3.343348	3.654145	5.725814	4.114554
ENSG00000067225	PKM	718.581848	1513.795898	469.336182	418.281769	881.110107	659.125122	931.052124	1233.04248	731.839722	566.959656	1080.724854	1010.770996
ENSG00000067248	DHX29	14.117368	13.315242	13.875869	10.58163	12.899104	14.895794	12.342459	12.889727	18.405451	18.386328	10.844192	19.627388
ENSG00000067334	DNTTIP2	26.775238	24.004145	17.093544	17.691217	20.258804	22.004856	16.520155	15.490783	24.837231	26.553127	63.223419	63.698318
ENSG00000067365	METTL22	31.04398	30.079285	34.494087	24.852097	16.394783	23.833387	32.695114	30.113832	9.76069	9.772491	28.838905	29.202354
ENSG00000067369	TP53BP1	55.769924	54.520409	24.457613	23.99622	52.756504	51.843666	38.029682	40.76416	42.05703	38.61805	43.94923	45.744637
ENSG00000067445	TRO	158.37912	331.000244	146.25473	162.647003	175.662384	229.353027	329.475464	196.599335	174.277893	108.128792	168.705231	135.288055
ENSG00000067533	RRP15	23.460648	25.216537	6.972638	13.928014	19.066526	8.012512	13.549116	17.290119	34.435165	10.634692	16.096371	34.793243
ENSG00000067560	RHOA	325.428925	380.976715	298.439697	299.355896	372.720367	364.145782	367.247345	428.625397	420.162109	405.472626	437.652496	408.296265
ENSG00000067596	DHX8	18.931885	14.840147	9.547482	6.749846	10.865765	12.05918	11.461294	11.806881	16.550642	17.659716	20.206598	17.353989
ENSG00000067601	PMS2P4	8.74621	10.245204	6.856361	0.834843	2.815269	2.749528	2.212888	2.653705	1.454059	0.825594	2.685587	3.50498
ENSG00000067606	PRKCZ	3.386769	1.425108	0.415554	4.043553	0.50362	1.463681	2.194257	3.813694	3.526524	2.433481	0.408736	1.317576
ENSG00000067646	ZFY	4.174213	5.478684	0	0	0	0	3.224259	5.942483	13.128801	11.240408	0	0
ENSG00000067704	IARS2	21.681976	23.016356	21.965687	18.553276	28.372683	24.013897	22.464928	32.680492	20.222042	28.337564	29.119703	18.975437
ENSG00000067715	SYT1	46.139355	49.152588	97.66555	92.999908	74.999367	82.02002	73.355568	85.102722	14.75231	13.587546	90.707542	87.062607
ENSG00000067798	NAV3	19.046988	18.029295	8.136816	8.130718	21.543087	23.356644	7.355298	7.937281	4.387545	3.832022	14.138063	13.812993
ENSG00000067829	IDH3G	11.00525	19.179926	11.865761	10.45028	10.654776	14.02343	11.579564	11.314265	13.459208	19.354956	12.573411	15.07947
ENSG00000067836	ROGDI	22.157919	28.649641	22.199135	18.233065	23.862579	18.046555	14.961022	10.55843	18.251478	19.110905	16.452019	16.921078
ENSG00000067840	PDZD4	70.282143	57.405945	76.205841	64.611015	64.529236	60.153156	61.674942	65.495033	18.875971	20.927681	41.042603	50.478157
ENSG00000067842	ATP2B3	1.294584	1.505444	1.663644	1.206804	1.016338	1.012459	1.069973	0.787335	0.043563	0.240577	2.145624	2.14434
ENSG00000067900	ROCK1	14.14325	13.913742	11.04087	10.853153	14.525855	15.426497	12.160074	13.388432	12.463994	11.786205	17.294939	17.940359
ENSG00000067955	CBFB	26.61875	51.860138	34.684174	32.976597	59.113491	27.027134	28.293085	55.620842	65.595032	60.167755	48.498138	50.404293
ENSG00000067992	PDK3	6.881461	7.575086	3.650717	4.134328	6.667178	8.058258	6.519531	9.438016	3.466649	3.179286	25.658751	24.939959
ENSG00000068001	HYAL2	40.795372	25.085545	14.327923	21.001844	28.769657	42.557674	41.470219	21.343184	43.813202	48.270359	43.504025	38.782181
ENSG00000068024	HDAC4	9.990766	10.241261	7.858812	8.16459	12.490876	13.172649	7.485181	8.530098	11.532678	11.884768	17.253115	14.864207
ENSG00000068028	RASSF1	24.747211	29.549549	27.339039	24.460039	27.926281	27.61228	32.458355	27.210846	22.819098	25.071587	12.278744	31.084826
ENSG00000068078	FGFR3	54.365944	69.552322	67.507378	53.619091	71.898903	59.410477	71.660324	63.847679	26.541748	35.88818	74.698776	73.80661
ENSG00000068079	IFI35	3.240798	2.231021	0.616297	0.365131	3.668607	2.451857	4.157135	8.09483	2.57404	10.407729	2.876425	0.99942
ENSG00000068097	HEATR6	19.027493	16.366064	16.827421	15.439487	20.115889	19.213572	17.295292	17.459023	12.621593	12.632718	21.03264	22.639023
ENSG00000068120	COASY	25.217064	25.686207	28.406395	18.683588	39.021591	25.220867	24.873348	21.122267	17.895512	21.997864	42.564495	38.509453
ENSG00000068137	PLEKHH3	31.02191	17.499029	9.922394	8.48436	13.904255	11.416836	19.854357	16.033085	9.824253	12.957354	6.544053	10.538544
ENSG00000068305	MEF2A	38.871288	45.604408	35.385494	28.182217	25.408228	39.687096	30.897921	38.384018	38.26693	25.429695	67.029854	51.260948
ENSG00000068308	OTUD5	51.968777	58.890862	44.567715	38.386292	57.146019	52.119366	57.203011	51.058186	49.380322	49.476257	61.429276	63.340195
ENSG00000068323	TFE3	39.536633	39.54789	29.478374	30.755909	41.21843	37.703354	42.608574	40.454372	41.188885	41.299316	44.97134	48.084766
ENSG00000068354	TBC1D25	9.691951	7.595218	11.953878	10.976213	14.074297	11.200414	10.3451	9.380375	6.439635	9.315268	13.304329	10.036455
ENSG00000068366	ACSL4	11.757778	23.855978	73.672195	72.506012	40.710514	48.094246	21.81032	20.048439	10.742649	15.705281	88.828308	80.953194
ENSG00000068383	INPP5A	14.57346	17.88813	16.747553	13.50716	19.463648	19.578089	14.668593	17.996609	22.39155	22.381042	24.122671	25.853752
ENSG00000068394	GPKOW	11.41174	14.179583	3.322544	7.537718	12.261127	8.130889	12.840088	6.576669	5.464954	10.296334	9.493267	7.97142
ENSG00000068400	GRIPAP1	35.71286	56.133911	57.019684	60.661129	46.55225	52.834213	59.374077	56.319698	42.723366	21.655842	66.298866	55.664837
ENSG00000068438	FTSJ1	36.662941	47.598221	47.282745	50.277031	35.938072	28.479633	31.582861	27.035177	41.840019	38.883461	48.080894	21.171362
ENSG00000068489	PRR11	28.969234	24.477158	20.830706	23.299133	43.382805	47.862827	15.41629	16.076946	27.994843	26.461042	51.500931	56.437386
ENSG00000068615	REEP1	29.75235	36.493839	73.045441	73.067589	58.234234	68.612099	31.93236	36.49757	27.471222	24.79686	99.544441	95.977333
ENSG00000068650	ATP11A	32.941685	33.350891	9.271304	9.896994	21.621117	20.976999	28.545916	27.92461	12.276212	13.400331	20.66062	19.755169
ENSG00000068654	POLR1A	9.342578	8.734294	4.495667	3.971873	5.70707	6.000069	4.835099	4.611516	11.441289	13.098276	7.274118	6.85656
ENSG00000068697	LAPTM4A	152.972473	155.513977	59.907921	51.07021	88.008842	69.372276	152.674866	147.13295	240.576172	251.128296	104.114777	93.475746
ENSG00000068724	TTC7A	5.313179	4.101868	3.142317	2.151465	3.277211	3.913905	2.523708	2.7565	3.74927	2.234434	2.035052	2.544036
ENSG00000068745	IP6K2	174.262131	110.348671	125.226311	137.900696	122.279282	183.348236	137.998703	135.464935	149.191422	155.40358	161.524109	103.644524
ENSG00000068781	STON1-GTF2A1L	1.705931	0.886259	0	0	0.562142	1.167941	0.99237	0.709484	0.076804	0.056782	0.366544	0.457089
ENSG00000068784	SRBD1	15.396461	13.544852	7.797455	7.301565	11.226909	11.394786	7.666664	9.032445	11.587123	11.541554	12.48104	12.588501
ENSG00000068796	KIF2A	32.317226	18.715387	26.011761	25.017509	44.966728	46.59761	11.890269	13.792585	24.992249	21.792376	11.708117	26.656801
ENSG00000068831	RASGRP2	5.7761	6.540713	4.602108	5.010226	3.017728	2.121527	3.533907	3.274696	0.360254	0.586611	2.341536	2.92782
ENSG00000068878	PSME4	14.865154	14.234735	12.970479	12.091848	14.854095	18.039221	12.147769	13.727837	14.424664	13.913029	15.587034	16.85845
ENSG00000068885	IFT80	8.431944	12.561684	5.690937	4.59802	5.432832	6.921561	7.143182	6.54466	10.210793	8.554193	7.686563	7.475753
ENSG00000068903	SIRT2	1.397603	0	0	0	0	1.533874	0	0	0	0	0	0
ENSG00000068912	ERLEC1	45.581017	50.293423	45.09486	45.476429	52.592701	59.174999	43.276947	55.560673	48.026497	47.391979	64.884369	53.326778
ENSG00000068971	PPP2R5B	25.873936	34.99086	52.021458	33.785828	65.971306	40.214802	35.70496	28.560125	7.37196	11.060509	34.293964	31.62068
ENSG00000068976	PYGM	14.218141	12.954713	0.655996	0.369626	0.762417	1.363831	5.409454	4.447686	0.25693	0.304852	3.317929	2.868665
ENSG00000068985	PAGE1	0	0	0	0	0	0	0	0	0	0	0	0
ENSG00000069011	PITX1	0.622567	0.826017	0.111987	0.334217	0.164558	0	2.09472	2.304365	16.27306	35.790718	0.353395	0.171138
ENSG00000069018	TRPC7	0.167529	0	0	0	0.211555	0	0	0	0	0	0	0.103388
ENSG00000069020	MAST4	7.215898	8.187772	7.544938	7.039001	4.223554	3.882607	6.891638	7.608333	20.056761	19.591841	8.131333	7.707955
ENSG00000069122	ADGRF5	1.513031	1.500638	0	0	0	0	0	0.100617	0.70703	0.549775	0.326173	0.348091
ENSG00000069188	SDK2	30.83569	31.727276	28.923214	27.9687	33.083981	31.331816	18.362263	17.525034	7.610739	7.97799	30.424339	30.463636
ENSG00000069206	ADAM7	0	0	0	0	0	0	0	0	0	0	0	0
ENSG00000069248	NUP133	22.572378	23.394869	29.535778	24.740843	20.935583	21.157677	18.768164	26.935616	17.493023	15.352528	25.645271	25.381456
ENSG00000069275	NUCKS1	311.367828	344.754425	231.424942	229.243759	340.706085	387.986145	213.667709	243.085831	337.611786	316.522705	328.297424	324.091187
ENSG00000069329	VPS35	62.034416	60.251343	37.556458	37.244099	54.677353	61.717491	48.607121	46.882256	36.146191	34.373611	100.594124	80.493492
ENSG00000069345	DNAJA2	111.259903	105.813751	87.397186	78.279053	121.185738	113.669952	75.618256	87.245529	58.191013	64.612717	120.354935	112.104416
ENSG00000069399	BCL3	1.446902	2.962122	0.721386	1.034375	2.578663	0.935746	5.992768	7.560845	5.584974	3.540536	1.036246	0.639102
ENSG00000069424	KCNAB2	11.491905	12.148766	7.086602	6.221105	7.846216	6.920147	12.577654	13.025212	2.378011	2.818411	9.393171	7.231936
ENSG00000069431	ABCC9	3.854751	4.745677	0.179996	0.439427	0.468918	0.56103	1.933111	2.577996	2.156229	2.345799	2.060547	2.246643
ENSG00000069482	GAL	0	0	0.518258	0.727448	0	0	1.628235	0.960495	0	0	0	0
ENSG00000069493	CLEC2D	8.701515	12.883371	15.805631	17.006344	10.743958	12.06895	11.838614	16.391005	18.29792	16.877522	12.878233	12.265443
ENSG00000069509	FUNDC1	4.498313	25.046104	37.921261	3.201776	37.54887	3.734606	2.039457	3.599922	2.171641	1.305331	2.17228	1.635889
ENSG00000069535	MAOB	18.217703	18.763399	1.818677	1.954689	2.971908	2.767176	8.596946	7.239219	1.144569	1.564599	4.922534	4.595186
ENSG00000069667	RORA	5.051833	6.914001	5.530424	4.594401	3.928745	4.27826	5.713693	8.130199	7.586691	7.00135	10.113062	10.208514
ENSG00000069696	DRD4	0	0	0	0	0	0	0	0	0	0	0	0
ENSG00000069702	TGFBR3	2.769697	14.660006	3.220237	3.409234	15.323834	17.88311	6.584578	8.428362	12.97056	11.778995	10.179189	9.782543
ENSG00000069712		0	0	0	0	0	0	0	0	0	0	0	0
ENSG00000069764	PLA2G10	0	0	0	0	0	0	0	0	0	0	0	0
ENSG00000069812	HES2	0.544009	0.590781	0.399968	0.458551	1.687167	1.138554	1.302059	0.87073	2.60145	2.278195	1.01023	0.386444
ENSG00000069849	ATP1B3	125.026794	110.777908	134.64856	134.669128	189.600449	167.199234	85.247574	109.323166	69.956772	66.768906	188.773071	173.645416
ENSG00000069869	NEDD4	4.973214	5.62063	3.961036	3.495398	1.647421	1.717345	8.168108	9.295037	10.564408	10.116686	5.38861	4.773419
ENSG00000069943	PIGB	3.113382	12.184101	3.179043	2.00906	0.799677	0.58865	2.787755	2.702926	2.014059	3.042241	1.183624	2.553013
ENSG00000069956	MAPK6	133.986679	127.078972	139.869141	138.531555	181.251343	203.712738	69.335304	82.03093	61.930668	57.545681	199.693344	180.998016
ENSG00000069966	GNB5	8.997005	10.285974	15.094013	6.645955	7.636293	9.362487	6.121147	6.945143	4.999127	3.667849	14.810436	6.856677
ENSG00000069974	RAB27A	7.928413	8.334109	6.042091	5.77142	4.557347	4.680812	8.614733	8.866873	15.297537	15.93781	5.372225	4.386226
ENSG00000069998	HDHD5	42.677261	26.322691	19.934479	13.040287	38.602062	30.843456	22.246841	33.695389	36.275108	43.862133	27.370134	18.184931
ENSG00000070010	UFD1	21.516018	18.148678	4.316355	17.698772	11.550179	13.443613	19.729313	24.153727	7.270801	13.577878	18.892756	21.102018
ENSG00000070018	LRP6	0	0	0	0	0	0	0	0	0	0	0	0
ENSG00000070019	GUCY2C	0	0	0	0	0	0	0.138595	0.091246	0	0	0	0
ENSG00000070031	SCT	0	0	0	0	0	0	0	0	0	0	0	0
ENSG00000070047	PHRF1	0	0	0	0	0	0	0	0	0	0	0	0
ENSG00000070061	ELP1	12.375671	14.000203	21.697361	17.729618	16.044033	16.636122	14.493291	18.24551	15.274693	12.935345	19.760687	17.838213
ENSG00000070081	NUCB2	25.202709	14.543091	8.051012	9.149213	10.094336	10.185237	20.773241	24.516815	32.02335	21.801775	15.018966	17.571411
ENSG00000070087	PFN2	452.906464	500.851166	485.505371	482.271912	654.549133	685.798828	345.985931	441.120758	384.164703	352.348267	605.02417	653.016052
ENSG00000070159	PTPN3	4.166938	3.52562	0.921603	1.168574	1.569744	1.43965	1.61884	1.700166	2.112283	2.336052	2.444239	2.29688
ENSG00000070182	SPTB	4.346962	3.889534	0.636604	1.199981	0.788906	1.035966	0.562939	0.516786	0.378279	1.098257	2.100987	1.699134
ENSG00000070190	DAPP1	0.084671	0.004576	0.007598	0.136062	0.072818	0.018976	1.119624	1.320056	1.663269	2.0303	0.014387	0.041664
ENSG00000070193	FGF10	2.276098	3.979183	0.449683	0.72969	0.19624	0	4.197128	4.438955	6.110249	5.018293	1.424031	1.875718
ENSG00000070214	SLC44A1	17.718569	12.211692	8.409293	9.901675	9.874928	11.247616	10.611444	23.271502	34.281494	29.170391	11.790855	11.351793
ENSG00000070269	TMEM260	18.234253	23.944607	21.131712	16.655424	15.092651	17.097857	20.765696	25.283306	21.476782	14.554426	20.375803	14.401855
ENSG00000070366	SMG6	26.183851	22.585018	10.121317	8.210735	20.115522	18.875065	14.977496	13.845681	18.944183	18.058779	20.609306	21.067045
ENSG00000070367	EXOC5	6.830906	34.801773	27.464598	6.538105	35.297432	42.571365	22.587711	33.386944	28.850533	23.665628	60.502693	15.961694
ENSG00000070371	CLTCL1	4.392887	4.075091	1.877509	1.647324	2.209516	2.508858	2.213204	1.690854	1.721593	1.770242	3.723373	2.636986
ENSG00000070388	FGF22	0.621267	0.599431	0	0	0.145798	0.163777	0.555657	0.229976	0.355884	0.372726	0.326556	0.277295
ENSG00000070404	FSTL3	1.580461	22.792923	9.384942	7.716564	5.663335	15.275202	2.31023	8.270907	9.722638	8.309352	8.398082	7.901991
ENSG00000070413	DGCR2	17.26623	58.506676	45.036263	38.250149	57.134319	53.282036	58.667557	48.004795	60.639912	66.17524	14.547493	16.19232
ENSG00000070423	RNF126	23.601643	33.432697	25.895369	20.561388	22.960819	21.331661	30.511774	18.65247	22.75284	25.228651	35.677052	26.835468
ENSG00000070444	MNT	35.224525	31.44548	22.775681	20.496809	37.969681	33.79488	27.453003	22.353367	19.909834	24.682653	34.379124	33.574486
ENSG00000070476	ZXDC	16.57634	15.555392	13.297585	11.518561	22.001842	26.650305	14.58976	14.632464	17.446066	18.882191	29.1464	27.754503
ENSG00000070495	JMJD6	10.211283	10.161325	15.593732	15.548144	22.450209	21.441217	14.07725	12.941209	8.673122	8.225652	19.454098	20.492085
ENSG00000070501	POLB	31.824076	46.723022	52.786564	40.581291	45.504223	41.264038	42.60535	38.181717	24.959377	31.00425	24.492462	27.217268
ENSG00000070526	ST6GALNAC1	0	0	0	0	0	0	0.692865	0.924074	1.447709	1.845124	0	0
ENSG00000070540	WIPI1	59.472519	59.537609	21.172369	22.916126	36.878994	28.88143	36.022339	37.976109	38.2257	42.785175	36.24107	33.591213
ENSG00000070601	FRMPD1	1.762957	1.721224	0.049302	0	0	0.068406	0.697997	0.785261	0.197051	0.238389	1.173107	0.922213
ENSG00000070610	GBA2	50.415081	67.6222	67.410004	71.455994	53.41806	62.191425	39.735249	53.72562	59.136684	68.100784	90.123077	69.519943
ENSG00000070614	NDST1	13.171587	35.800186	7.108521	6.699132	47.022556	29.278111	21.802622	32.4044	21.847355	95.505066	44.693649	42.191471
ENSG00000070669	ASNS	56.972225	54.90934	26.388063	9.422646	24.670261	26.344227	33.408512	15.859635	24.12365	29.830175	28.193007	17.384356
ENSG00000070718	AP3M2	20.775873	43.153645	32.431324	26.643946	26.620501	28.512278	37.822319	29.516165	43.767998	40.696144	39.934097	42.48246
ENSG00000070729	CNGB1	2.571343	1.143638	3.457042	2.359172	1.5056	1.717168	4.475508	4.11738	0.44116	0.260147	1.571109	1.974859
ENSG00000070731	ST6GALNAC2	0	0	0	0.183429	0	0	0.244945	0	0	0.368594	0	0
ENSG00000070748	CHAT	2.299018	1.613847	0.932898	0.918808	3.732083	4.313344	1.152902	1.154047	0.287294	0.128835	1.215264	1.160456
ENSG00000070756	PABPC1	618.322693	571.350586	387.035431	396.216522	557.440552	629.02417	530.154297	468.479218	486.132935	514.289368	521.480896	679.262512
ENSG00000070759	TESK2	1.786869	2.489238	1.577708	1.274594	1.190495	1.307887	4.961272	5.589054	5.033739	6.193111	1.330212	1.135962
ENSG00000070761	CFAP20	129.792358	81.93782	72.390274	74.144135	99.948212	51.808773	65.878555	71.81736	53.137966	30.211346	115.28598	109.598572
ENSG00000070770	CSNK2A2	14.516061	15.633374	20.439623	21.392393	20.812777	27.781609	26.246603	3.199192	2.209665	15.706021	63.199703	49.687962
ENSG00000070778	PTPN21	8.668414	10.000402	13.488575	14.394732	13.913468	14.44528	6.884785	20.235947	7.818935	18.228533	25.796175	27.524618
ENSG00000070785	EIF2B3	2.613953	3.187569	2.666821	4.184442	3.672607	0.458434	3.698116	2.621894	3.727241	3.666887	4.12904	3.577393
ENSG00000070808	CAMK2A	7.01561	7.32402	9.535838	8.348735	4.027079	3.686475	8.355055	8.283088	1.815784	1.866881	8.892875	7.651435
ENSG00000070814	TCOF1	23.282757	25.831907	19.54637	19.291273	27.225878	24.440098	22.264503	18.725374	26.461025	28.877626	21.375238	24.711411
ENSG00000070831	CDC42	294.310944	271.066376	288.244751	199.325546	330.974884	308.863708	208.550995	224.428253	240.969223	237.499451	315.567871	317.465759
ENSG00000070882	OSBPL3	5.062295	5.614087	6.060945	6.428964	4.332884	5.017617	5.299191	6.689708	4.18843	4.152167	8.437202	8.778932
ENSG00000070886	EPHA8	1.485397	1.899216	4.192118	3.658893	2.156623	2.392971	1.752959	2.069654	0.175263	0.453776	2.992213	2.860885
ENSG00000070915	SLC12A3	0.014682	0	0	0	0	0	0	0	0	0	0	0
ENSG00000070950	RAD18	7.697863	9.172851	5.66776	5.31883	7.328706	8.990249	6.969188	7.710637	8.628193	8.519287	11.727624	11.704212
ENSG00000070961	ATP2B1	44.123222	50.899284	32.574417	32.918869	73.374969	72.394539	25.108202	35.315483	38.738148	34.379581	42.437618	39.581627
ENSG00000070985	TRPM5	0	0.057152	0.045719	0	0.071596	0.1903	0	0	0	0.165239	0	0
ENSG00000071051	NCK2	51.856575	59.076187	43.517063	43.16613	78.978714	82.254433	45.801231	52.28717	72.143951	68.961281	71.16198	75.98172
ENSG00000071054	MAP4K4	40.712978	49.318775	25.852428	26.755678	49.166813	49.699848	30.85	30.802551	22.400038	23.284611	49.34016	47.761963
ENSG00000071073	MGAT4A	7.986179	9.52803	13.032479	12.202907	11.231146	12.606914	8.017004	9.70349	5.389041	5.303554	14.945909	13.747781
ENSG00000071082	RPL31	474.334534	471.687805	550.952759	567.995239	483.200226	486.484711	451.157562	451.661255	432.785461	418.8815	445.449158	528.998596
ENSG00000071127	WDR1	80.240944	86.15345	28.177374	26.444485	47.063347	51.535847	56.087273	56.982666	129.919861	127.476318	123.408997	120.176353
ENSG00000071189	SNX13	9.112478	14.604117	13.995996	12.758822	7.172233	14.755029	6.26052	15.758449	12.730171	10.964767	20.408333	19.04752
ENSG00000071203	MS4A12	0	0	0	0	0	0	0	0	0	0	0	0
ENSG00000071205	ARHGAP10	4.892441	4.89958	0.32863	0.343482	0.334408	0.80306	3.79411	4.014096	23.05846	25.866508	3.406226	3.186525
ENSG00000071242	RPS6KA2	19.840942	22.795332	33.971088	32.69825	18.850994	18.576073	19.613668	19.541153	16.702742	17.050432	40.743801	38.412342
ENSG00000071243	ING3	6.116137	10.870949	11.599952	10.708423	11.563271	13.595424	8.759937	9.819561	15.952497	11.629232	33.194538	22.44396
ENSG00000071246	VASH1	13.777779	59.981686	35.109787	29.44054	48.496204	39.338348	54.903091	44.964123	27.00465	30.762136	44.737114	38.040741
ENSG00000071282	LMCD1	3.582165	3.458192	4.331111	1.003199	10.841865	11.944882	6.710255	18.312826	15.056685	6.299347	2.24876	2.126499
ENSG00000071462	BUD23	24.666565	18.594213	14.664469	12.054545	21.69013	12.861959	16.888952	11.80875	20.402603	23.989754	22.0247	22.029118
ENSG00000071537	SEL1L	41.650906	47.110001	34.323734	33.614059	44.968307	53.31562	41.119377	53.051304	59.670547	53.229256	67.094833	64.234001
ENSG00000071539	TRIP13	8.58114	10.792306	7.113733	6.502676	8.56364	12.031446	4.777282	6.98865	15.564448	11.867467	14.445959	15.894252
ENSG00000071553	ATP6AP1	113.635979	172.753998	150.641953	136.365646	207.694824	111.409103	188.579971	171.474991	93.27771	72.154205	140.513672	146.939194
ENSG00000071564	TCF3	101.113594	99.407761	67.341942	60.120239	108.488228	97.91452	96.214172	86.632103	106.16935	117.592033	90.174065	91.161064
ENSG00000071575	TRIB2	114.281364	58.160397	26.397432	45.346439	104.104248	101.74427	49.944614	30.645632	43.341824	46.527725	61.734814	65.576157
ENSG00000071626	DAZAP1	46.611309	20.787857	23.874098	9.328876	23.421547	21.520945	34.891895	60.261814	36.131752	43.63916	25.842941	31.98452
ENSG00000071655	MBD3	32.664444	31.977564	20.766773	20.51112	26.963856	23.050028	42.118431	32.40567	52.226421	50.883369	40.014351	33.685184
ENSG00000071677	PRLH	0	0	0	0	0	0	0	0	0	0	0	0
ENSG00000071794	HLTF	76.16394	81.816162	33.235809	32.728039	26.903425	28.012997	50.468964	63.57795	24.728491	24.214535	62.081043	75.251213
ENSG00000071859	FAM50A	45.065651	28.283457	47.542519	31.471533	44.519226	25.880299	55.328842	43.979595	21.410246	35.817627	20.608959	21.77808
ENSG00000071889	FAM3A	27.454687	24.227348	31.619934	26.216322	30.568838	16.295769	38.092438	28.867485	16.825996	18.789801	17.395102	26.710085
ENSG00000071894	CPSF1	113.684845	148.056519	113.860786	112.901413	147.336761	151.569122	118.766678	124.241364	161.426361	166.17775	127.753235	103.898682
ENSG00000071909	MYO3B	0.808646	0.596892	0.067732	0.104231	0	0	0.63801	0.764494	0.850182	1.055875	0.137902	0.441065
ENSG00000071967	CYBRD1	39.459751	38.631573	7.504925	5.567626	22.070429	23.182716	51.965466	57.392792	78.710953	73.67942	22.01848	21.88442
ENSG00000071991	CDH19	0.603196	1.266748	0.14164	0.110961	0	0	0.028005	0.04121	0.247024	0.188333	0.029797	0.08117
ENSG00000071994	PDCD2	16.153017	22.05525	11.229884	6.471813	24.383112	37.579018	17.661343	20.15431	23.309898	26.332304	28.904619	25.0891
ENSG00000072041	SLC6A15	11.689057	13.05937	14.798499	14.536001	17.558033	19.101049	11.533421	12.728689	3.456301	2.532686	20.911579	21.024454
ENSG00000072042	RDH11	99.346161	96.574867	30.997169	35.528362	101.935524	24.346161	82.826202	83.450439	15.573139	15.694295	119.237259	27.673492
ENSG00000072062	PRKACA	64.236893	61.287468	77.425713	59.980465	81.420677	77.891754	48.533638	67.732895	66.50843	83.26165	63.698917	65.542198
ENSG00000072071	ADGRL1	31.657774	38.640636	30.872108	23.147722	37.385082	31.865868	19.689386	26.342995	29.233122	31.396547	25.199839	26.6457
ENSG00000072080	SPP2	0	0	0	0	0	0	0	0	0	0	0	0
ENSG00000072110	ACTN1	62.862537	58.465557	19.435501	16.72546	35.546715	31.656755	29.453695	28.430433	70.996391	77.937325	31.058216	35.965271
ENSG00000072121	ZFYVE26	9.030885	8.327675	5.624687	5.665261	7.077258	7.426061	7.170092	6.997731	10.158476	10.534634	9.202929	10.286103
ENSG00000072133	RPS6KA6	3.856828	5.924566	10.00467	10.090086	3.868413	4.772113	3.968983	5.455672	10.23175	9.011941	14.165448	13.948837
ENSG00000072134	EPN2	24.485563	43.064266	20.493341	18.952383	32.238773	32.071598	28.532223	30.800678	24.909328	35.196278	31.458914	29.402012
ENSG00000072135	PTPN18	20.31492	21.963112	30.266962	29.456339	19.247231	16.418596	26.133554	22.60532	10.49227	11.016174	19.146444	21.377781
ENSG00000072163	LIMS2	4.639716	10.20387	1.252609	0.939157	1.685738	1.432138	6.786956	2.566642	2.28366	2.804313	2.212595	2.012605
ENSG00000072182	ASIC4	11.73333	15.547776	15.031355	14.841048	25.424654	24.759338	21.144262	16.021555	1.378471	1.739998	14.674726	15.246145
ENSG00000072195	SPEG	25.11945	46.371521	50.06303	48.747669	33.135532	26.838869	55.056446	59.814659	12.872696	17.089808	23.27527	22.247974
ENSG00000072201	LNX1	18.808922	17.085632	13.676252	13.917066	16.624994	18.32431	12.772136	14.276865	25.061552	24.080023	18.398619	18.040545
ENSG00000072210	ALDH3A2	29.165018	43.693439	28.030508	24.217823	28.203468	34.070148	30.029621	32.458675	36.505379	36.159042	53.743252	34.872379
ENSG00000072274	TFRC	29.706985	36.759472	26.44928	24.515339	27.940708	30.920525	43.498386	46.378632	52.667515	53.139771	96.702126	84.321686
ENSG00000072310	SREBF1	101.065201	54.155453	33.874809	25.514898	41.548061	68.093491	36.269409	33.806042	67.961914	49.903942	87.836151	36.885742
ENSG00000072315	TRPC5	0.135109	0.078046	0.245687	0.20431	1.174036	1.6986	0	0.104824	0.23473	0.11156	0.692822	0.630163
ENSG00000072364	AFF4	76.738869	85.677025	54.684719	51.416103	74.2771	85.892815	68.788582	84.776695	59.564182	56.499634	108.653389	101.61171
ENSG00000072401	UBE2D1	12.771142	50.028316	39.409431	66.42997	65.116783	79.69651	14.575071	54.832447	26.521587	2.818474	79.430832	83.499268
ENSG00000072415	MPP5	39.722912	44.68602	20.35491	21.373528	41.786846	51.464458	34.627201	42.472424	27.670067	25.379633	47.870232	36.412308
ENSG00000072422	RHOBTB1	27.112	29.987656	21.909145	21.176357	21.620174	17.638599	41.830467	46.92445	37.756275	34.804688	40.580456	24.927322
ENSG00000072501	SMC1A	40.554279	37.751129	26.937349	25.724642	47.254276	50.079872	13.457081	26.840305	34.13446	13.58011	46.295425	41.523289
ENSG00000072506	HSD17B10	26.220144	44.473488	16.063513	10.860304	24.677612	20.811737	34.573833	19.296246	40.892776	53.04237	29.906162	26.813078
ENSG00000072518	MARK2	10.85225	12.14665	6.683579	8.536648	9.97002	12.127975	8.929305	8.766129	12.890995	13.499749	11.271935	13.519931
ENSG00000072571	HMMR	12.301291	14.02482	12.23438	8.112033	11.893277	14.487619	4.329616	6.710816	25.163486	10.511815	26.924328	12.352951
ENSG00000072609	CHFR	18.099054	15.380842	11.433882	10.659172	12.519815	12.807235	14.943554	13.579412	7.951404	7.203452	14.370774	15.951334
ENSG00000072657	TRHDE	0.840815	1.046915	3.18496	3.553872	0.709989	0.892093	0.503489	1.027613	2.737708	2.5029	1.415251	1.634038
ENSG00000072682	P4HA2	28.54431	37.482689	13.859631	12.473977	12.30048	13.735875	56.010838	44.243607	34.43729	15.867687	23.638817	24.09473
ENSG00000072694	FCGR2B	0	0	0	0	0	0	0	0	0	0	0	0
ENSG00000072736	NFATC3	12.731736	12.532293	9.879755	7.728678	10.964652	13.210634	8.882282	9.037663	18.471937	15.198587	11.715898	14.856253
ENSG00000072756	TRNT1	28.530832	15.040489	13.323154	9.031366	11.850326	12.21614	20.122929	14.273192	16.3797	23.789349	23.485933	27.491695
ENSG00000072778	ACADVL	208.719666	401.589081	102.322601	90.723045	159.7005	137.907379	376.010254	184.234543	177.345032	207.968491	132.617722	264.651001
ENSG00000072786	STK10	4.733633	4.965796	2.555773	2.266903	2.944995	2.174566	5.478572	5.224309	4.885353	6.221195	4.525273	3.78245
ENSG00000072803	FBXW11	15.397656	14.605166	15.952582	16.915487	18.610731	19.587458	11.560205	21.645687	48.59856	41.313412	78.487511	81.803192
ENSG00000072818	ACAP1	8.0151	7.73359	3.42913	4.791844	8.177674	7.607433	7.561531	10.592272	6.105798	6.825248	3.026951	5.628977
ENSG00000072832	CRMP1	160.438248	268.615997	160.066605	412.938721	358.122009	299.243988	70.592712	94.068993	33.636223	19.505842	254.229507	163.562057
ENSG00000072840	EVC	13.316831	12.194272	2.581298	2.6798	7.04289	5.870431	7.36172	6.316821	14.724738	17.042244	8.996246	8.667861
ENSG00000072849	DERL2	32.521629	34.158417	30.355539	30.988802	35.362175	35.948025	35.795238	39.922585	38.148705	34.034004	66.193077	68.37191
ENSG00000072858	SIDT1	1.155103	1.303277	1.310133	1.133677	1.44337	1.956738	1.90333	1.773219	2.108055	1.70978	1.512786	1.368943
ENSG00000072864	NDE1	63.512119	29.998583	13.844251	12.927301	25.704807	22.876919	16.457722	20.183275	18.429926	18.467146	18.323568	17.689545
ENSG00000072952	MRVI1	2.592477	3.11487	1.498891	1.348593	1.021599	1.050776	3.511331	3.233132	3.543551	3.459198	4.18478	4.49411
ENSG00000072954	TMEM38A	8.553596	9.635738	6.011664	6.257928	6.19288	4.995645	9.325936	8.396952	7.032572	6.314698	13.375134	12.063111
ENSG00000072958	AP1M1	9.412719	10.833	25.335938	11.191631	46.085606	51.168781	11.87613	8.992352	7.095977	18.757124	10.247334	24.346607
ENSG00000073008	PVR	17.805141	16.262131	13.598409	13.176303	18.200115	19.688528	18.82325	19.364492	26.150873	28.019819	22.925255	21.175873
ENSG00000073050	XRCC1	12.994946	11.517396	11.809561	10.756706	15.507491	18.292585	9.154495	11.077168	11.900903	10.082249	8.06164	8.901796
ENSG00000073060	SCARB1	14.373273	14.253683	7.828221	5.38279	10.402135	9.965539	2.880239	12.199175	11.907165	11.168812	11.303345	9.707079
ENSG00000073067	CYP2W1	0.866275	0.26871	0.053328	0	0.836124	0	5.639574	3.769439	12.366972	18.401169	0.861347	0.942643
ENSG00000073111	MCM2	57.87587	44.048607	21.587482	17.891275	36.143852	37.816853	24.041092	21.11956	56.846165	65.117172	50.004898	44.774067
ENSG00000073146	MOV10L1	0.139506	0.366625	0.106275	0.37774	0.150734	0	0.995724	0.984104	0.234268	0.595657	0.082299	0.146509
ENSG00000073150	PANX2	5.791361	7.177772	10.426682	10.357208	5.2719	4.64887	13.154149	12.692669	3.684927	3.988925	6.804262	7.494214
ENSG00000073169	SELENOO	10.042953	11.594134	12.211142	9.163707	10.774648	8.339139	17.428883	18.974949	15.092255	16.570881	12.034403	13.929189
ENSG00000073282	TP63	0.431906	1.216816	0	0	0.021916	0	2.21583	3.052775	56.069874	51.194168	0.628833	0.68576
ENSG00000073331	ALPK1	5.617068	6.725093	1.475493	0.962424	2.132132	2.753665	7.829551	7.282994	4.390813	5.246281	2.855072	2.233963
ENSG00000073350	LLGL2	0.749574	0.5126	0.127324	0	0	0	9.928096	4.436544	18.844389	21.355165	0.351756	0.50104
ENSG00000073417	PDE8A	12.620786	2.863336	11.647822	15.717326	5.120724	2.535297	3.815135	6.087829	7.273683	7.200457	9.503923	11.197104
ENSG00000073464	CLCN4	20.500614	19.667973	21.247461	20.788342	32.379829	35.36644	15.898236	16.331944	9.019013	9.963502	8.53945	7.216888
ENSG00000073536	NLE1	10.892556	11.006237	8.004169	7.314107	10.834131	10.027982	8.473476	7.851632	7.594913	8.636224	16.245647	14.167404
ENSG00000073578	SDHA	24.447142	33.807343	55.951271	54.152004	43.472172	58.602417	51.036491	50.783737	33.901855	29.065531	53.010563	67.523163
ENSG00000073584	SMARCE1	34.954742	41.152092	32.382774	31.230427	122.404121	130.280487	30.692184	84.86982	41.852917	37.551952	183.438477	139.610916
ENSG00000073598	FNDC8	0.221456	0.412889	0.225636	0.3439	0	0.233252	0	0	0.126225	0.278106	0.578724	0.312618
ENSG00000073605	GSDMB	7.988943	12.22395	13.528819	12.665335	15.279095	8.149156	26.539499	17.696692	9.329926	9.487973	15.83333	8.217317
ENSG00000073614	KDM5A	19.245401	19.732407	14.071434	12.497635	18.399179	20.302116	17.311077	16.77812	16.243889	17.324495	22.49161	19.891024
ENSG00000073670	ADAM11	14.391137	11.96234	10.540806	8.831529	9.832516	7.179432	9.954766	6.235345	4.034749	4.980449	8.295942	6.865101
ENSG00000073711	PPP2R3A	14.238709	23.272978	21.33633	23.496525	21.112844	22.556725	13.166132	16.996019	17.659845	16.708296	48.909748	47.838554
ENSG00000073712	FERMT2	40.802219	40.845577	18.190756	19.485689	28.00518	29.651552	24.490433	29.584669	57.750404	53.201309	47.802528	48.611778
ENSG00000073734	ABCB11	0	0	0	0	0	0	0	0	0	0	0	0
ENSG00000073737	DHRS9	0	0	0	0	0	0	0.650674	0.336296	0	0	0	0
ENSG00000073754	CD5L	0	0	0	0	0	0	0	0	0	0	0	0
ENSG00000073756	PTGS2	0.365159	0.334583	0.118585	0.066803	0	0	1.304014	2.437667	8.091331	6.798443	0.575434	0.455631
ENSG00000073792	IGF2BP2	102.88237	100.645508	99.789192	98.76844	103.689148	100.440636	78.724823	90.0522	83.773888	79.755302	42.677769	90.230576
ENSG00000073803	MAP3K13	24.15826	49.813671	55.141621	55.940586	25.441177	28.300173	29.247402	5.990536	45.720592	48.664761	76.8442	75.400978
ENSG00000073849	ST6GAL1	24.259169	23.58873	18.091894	18.185656	27.689125	28.289196	19.144897	19.444736	9.87814	10.241198	21.787901	22.601141
ENSG00000073861	TBX21	0	0	0	0	0	0	0.069046	0.203878	0	0	0.145458	0.158491
ENSG00000073905	VDAC1P1	80.655518	74.473175	62.509674	64.800484	71.783722	74.867203	56.271385	62.294926	48.951782	47.691982	89.571548	82.48587
ENSG00000073910	FRY	2.55499	3.041588	5.617249	5.768063	4.125652	4.558891	3.188708	3.750553	1.218841	1.084341	5.22872	4.790257
ENSG00000073921	PICALM	73.040596	91.706253	79.082375	76.81517	87.315742	97.551727	68.331436	80.481438	93.049934	89.166206	103.864601	99.701096
ENSG00000073969	NSF	0	0	0	0	0	0	0	0	0	0	0	0
ENSG00000074047	GLI2	12.692602	13.065692	15.573621	14.191202	12.715445	11.795774	10.042045	12.866279	14.451516	19.685856	19.269983	23.214764
ENSG00000074054	CLASP1	48.326252	49.757957	40.133427	42.998943	44.561672	46.364868	40.214966	50.52459	33.185432	29.584208	59.517735	57.595749
ENSG00000074071	MRPS34	86.05455	99.673409	73.012489	69.121552	115.898041	86.388695	99.112144	70.594635	80.446899	89.843216	79.666084	85.055328
ENSG00000074181	NOTCH3	65.304398	70.580292	29.98148	25.119593	92.259422	78.25959	52.414429	40.795654	86.111748	94.216492	56.598804	44.942665
ENSG00000074201	CLNS1A	34.333157	127.699883	74.330467	69.088486	78.300873	104.014084	70.133568	78.811867	61.455658	76.664253	85.849792	116.734344
ENSG00000074211	PPP2R2C	13.88456	11.820921	28.222746	29.169754	26.560081	28.783575	7.767879	10.217505	2.452796	1.872042	20.321333	19.107641
ENSG00000074219	TEAD2	9.663736	0.314106	6.21411	30.017544	1.179458	39.10947	7.303663	6.067286	75.738083	2.146986	40.686604	5.991214
ENSG00000074266	EED	7.262774	11.710043	10.92615	13.010868	9.074415	9.196559	10.282658	10.481804	15.082557	14.510683	20.009842	19.21806
ENSG00000074276	CDHR2	0.967696	0.944944	1.067647	0.938797	0.855652	0.606604	0.713431	0.935419	0.40856	0.513952	1.867779	1.323866
ENSG00000074317	SNCB	7.377695	8.392335	15.149821	15.22117	11.721148	6.978315	9.29018	5.552513	0.998046	1.388901	10.881331	11.889925
ENSG00000074319	TSG101	111.184639	97.200043	90.692383	83.384911	105.344482	109.032257	75.883507	69.376282	67.430229	76.400513	81.254936	109.374352
ENSG00000074356	NCBP3	19.902048	19.89394	20.611927	17.14584	17.613174	18.56987	15.026441	16.445253	17.918877	18.139128	21.110369	20.746933
ENSG00000074370	ATP2A3	1.443424	1.999668	1.164463	1.319066	2.160105	2.044535	3.163088	2.958961	3.875945	5.058632	2.536119	2.265146
ENSG00000074410	CA12	14.751557	16.197195	0.897437	0.908137	2.461886	2.03877	3.936895	3.713993	1.920424	1.604532	5.633494	4.564765
ENSG00000074416	MGLL	3.56394	3.138624	0.544954	0.483762	1.32581	1.209802	2.772901	2.039173	1.767244	2.633613	2.290253	1.686693
ENSG00000074527	NTN4	6.472208	8.373483	10.715198	10.403623	32.158772	13.365661	6.83583	9.457047	8.085394	7.842065	19.154709	21.068516
ENSG00000074582	BCS1L	17.502205	54.696926	21.129326	34.552979	29.586004	22.412815	27.666639	26.484583	32.849964	20.124308	51.865753	49.255573
ENSG00000074590	NUAK1	24.477432	25.940119	14.888078	12.818177	27.843216	28.800993	15.816825	15.582257	32.604813	30.962849	26.538637	26.949316
ENSG00000074603	DPP8	20.163483	22.430758	17.007977	17.333727	19.384518	20.088364	19.349609	22.988403	14.119877	15.645321	27.526867	27.648502
ENSG00000074621	SLC24A1	10.918586	8.98031	1.947348	2.216961	5.07098	4.59724	6.570669	6.97273	8.670313	9.212944	4.591796	4.211214
ENSG00000074657	ZNF532	89.016983	77.298828	60.532715	59.968937	113.214561	136.027313	72.289848	74.340508	75.438065	69.093773	106.736565	115.713486
ENSG00000074660	SCARF1	0	0	0	0	0	0	0	0	0	0	0	0
ENSG00000074695	LMAN1	90.6642	126.633858	62.862476	59.857712	93.678085	105.163696	103.321838	141.841278	122.251022	104.662643	107.953384	99.631508
ENSG00000074696	HACD3	179.251648	211.689529	149.849442	86.75975	183.272461	196.946762	124.488495	146.035736	175.779037	166.718597	299.87442	306.063934
ENSG00000074706	IPCEF1	0.422681	0.503506	0.214833	0.210078	0.063972	0	0.268542	0.261924	0.351259	0.227226	0.521451	0.323175
ENSG00000074755	ZZEF1	13.69338	12.963744	10.447203	9.205141	12.421046	13.607556	12.318613	12.980419	9.736309	9.176464	15.365119	15.641418
ENSG00000074771	NOX3	0	0	0	0	0	0	0	0	0	0	0	0
ENSG00000074800	ENO1	1431.179077	1499.000122	398.717529	383.961792	527.727417	494.352997	1261.175049	1102.419556	521.59375	538.053406	1522.910278	1460.210327
ENSG00000074803	SLC12A1	0.423579	0.47887	0	0.023289	0.06232	0	0.335462	0.335026	0.079163	0.100617	0.229401	0.214618
ENSG00000074842	MYDGF	42.40797	61.197739	31.878626	30.177811	51.850166	44.831718	73.853531	49.528751	81.247017	75.21244	57.73177	54.152786
ENSG00000074855	ANO8	22.744375	27.885485	22.871035	18.187918	24.0881	21.187042	26.020153	27.28186	12.4306	14.282089	27.748777	18.533756
ENSG00000074935	TUBE1	48.093727	48.277046	53.955074	45.588146	34.158802	38.720837	40.296696	48.831913	33.815094	27.228971	44.531357	49.922138
ENSG00000074964	ARHGEF10L	27.348787	30.225197	43.828049	42.554649	34.668846	28.034779	32.353516	26.842411	9.651344	10.770833	24.033009	19.260265
ENSG00000074966	TXK	0	0	0	0	0	0	0	0	0.134384	0.127417	0	0
ENSG00000075035	WSCD2	21.871458	22.603203	12.915216	11.764791	72.238403	74.07489	4.181665	3.967639	1.873713	1.613041	12.705152	10.029935
ENSG00000075043	KCNQ2	20.434517	22.031612	28.369081	25.699167	36.20977	28.926113	25.353397	18.073549	4.15919	4.946431	31.323771	26.580019
ENSG00000075073	TACR2	0.142837	0	0	0	0.185499	0.480476	0	0.10079	0	0.124788	1.28963	1.360691
ENSG00000075089	ACTR6	17.185974	24.905573	28.448904	24.307255	27.27335	30.795061	20.391369	21.511368	13.931973	11.535359	33.106663	27.084614
ENSG00000075131	TIPIN	16.794619	14.161563	9.671624	8.510901	9.631367	7.028712	7.100298	7.103753	13.230702	12.825633	18.869843	17.840548
ENSG00000075142	SRI	52.879913	35.526527	84.13813	93.610184	97.57563	117.085114	63.531891	81.001801	46.60799	42.495274	110.935287	120.57592
ENSG00000075151	EIF4G3	42.27734	41.978844	41.306908	19.776842	37.823353	22.329025	37.061089	37.062252	19.210676	19.211926	44.833359	57.217464
ENSG00000075188	NUP37	8.504517	9.501751	5.968431	5.626221	6.887307	6.465011	9.632646	3.960221	12.67589	3.002895	6.602083	6.050645
ENSG00000075213	SEMA3A	8.538469	10.728965	9.841661	9.822883	5.853817	6.599221	9.095495	13.004436	39.690487	37.043442	11.242358	11.997371
ENSG00000075218	GTSE1	26.389303	24.764847	21.108175	13.897416	33.218204	26.976562	11.378445	9.310563	15.374009	14.959691	23.187183	20.88286
ENSG00000075223	SEMA3C	44.619305	58.932781	12.213335	12.374273	147.992508	165.891815	42.655132	72.053169	52.46384	46.070915	24.427053	23.684612
ENSG00000075234	TTC38	10.676531	12.877668	5.591122	4.075316	11.24229	8.544739	9.380973	9.568075	6.935672	7.731041	14.669686	15.375529
ENSG00000075239	ACAT1	37.289108	10.345796	18.578171	26.19846	26.148043	43.407051	8.660159	10.279679	10.867864	10.428914	16.435968	58.131145
ENSG00000075240	GRAMD4	20.422722	22.992895	8.538575	8.111441	18.229738	12.376136	18.858654	13.600086	9.220638	11.546123	14.024352	11.970238
ENSG00000075275	CELSR1	7.445501	7.311755	14.012664	14.024155	28.945522	30.645643	51.739357	8.086815	87.449188	89.402122	25.977917	24.319344
ENSG00000075290	WNT8B	14.143488	13.099148	0.977235	1.036709	0.30565	0.236014	5.497979	6.930634	4.760037	5.324386	3.040561	2.931277
ENSG00000075292	ZNF638	86.920128	75.570396	87.476852	84.559433	66.285873	78.579094	68.300285	71.714767	74.41761	68.874306	100.420158	121.321175
ENSG00000075303	SLC25A40	15.957804	22.328306	17.115948	18.060188	18.799726	22.872112	15.22606	22.351374	16.49855	14.767818	26.687824	27.749224
ENSG00000075336	TIMM21	15.471457	17.371456	14.197609	14.073639	14.811883	14.350141	13.011743	14.926601	16.796736	17.3293	14.390118	19.443514
ENSG00000075340	ADD2	23.46673	23.204927	21.097372	20.423426	33.567566	33.512714	17.824697	17.803919	4.935405	5.379891	35.535923	34.141655
ENSG00000075388	FGF4	0.591268	0.961062	0	0	0	0	0.137324	0.269059	0	0	0.408522	0.382081
ENSG00000075391	RASAL2	16.344763	15.54754	15.160141	14.363659	16.980957	18.69203	13.144841	16.219589	11.795454	12.017813	36.526642	32.968788
ENSG00000075399	VPS9D1	14.128816	15.458644	13.860434	13.281303	9.937737	8.241333	12.846476	10.85079	11.157174	15.216775	13.729362	12.000875
ENSG00000075407	ZNF37A	5.796775	5.416845	4.827631	4.422774	5.877117	7.441159	6.4238	6.070262	12.095831	12.907795	17.636145	16.734762
ENSG00000075413	MARK3	49.686897	50.799335	44.692963	45.830727	53.77261	54.033203	42.499538	43.588295	73.733955	52.845474	74.674194	96.674004
ENSG00000075415	SLC25A3	243.562027	355.718842	322.743835	345.483521	434.512756	315.134766	366.716248	116.673538	319.781799	188.766296	313.910461	311.677063
ENSG00000075420	FNDC3B	27.95549	29.502235	12.144815	13.769442	20.044235	22.857899	23.822199	26.947279	39.777435	40.142834	16.778622	27.601231
ENSG00000075426	FOSL2	7.729615	8.262945	1.455418	1.471416	3.374489	3.458922	2.5702	15.113096	42.271263	45.461422	13.261277	14.581769
ENSG00000075429	CACNG5	0.254467	0.347605	0	0	0.574466	0.190108	0.403666	0.267545	0	0	0.7301	1.171512
ENSG00000075461	CACNG4	56.6814	61.964306	62.043671	58.207161	101.102905	98.983788	66.923683	68.556549	74.235123	72.375595	119.564392	111.80645
ENSG00000075539	FRYL	13.722979	10.098919	15.291105	8.958219	9.327202	16.648031	13.359872	4.783233	11.461867	10.837241	14.872838	14.165745
ENSG00000075568	TMEM131	18.545599	18.17864	16.306658	18.586605	17.291189	19.571699	17.178551	14.604408	20.509781	20.441381	18.178507	16.276144
ENSG00000075618	FSCN1	215.25885	223.808151	116.071022	106.610039	213.133163	192.750504	155.093643	125.194328	148.670349	156.076935	224.33342	190.913025
ENSG00000075624	ACTB	1489.336182	1890.055298	2075.529297	989.786987	1821.148193	1987.312744	1466.282593	1753.411499	2469.936279	2871.752197	3634.706787	3006.282471
ENSG00000075643	MOCOS	0.204593	0.325913	0.236361	0.280696	0.429676	0.481017	0.874752	0.927401	0.682007	1.16349	0.382712	0.399425
ENSG00000075651	PLD1	1.278481	6.65679	0.368152	0.408586	0.341871	0.548521	6.421367	7.254052	9.326838	8.905415	2.761788	2.586989
ENSG00000075673	ATP12A	0.077565	0.108104	0	0.141639	0	0	0.12512	0	0.986347	0.636912	0	0.120877
ENSG00000075702	WDR62	12.392636	11.292786	7.796142	9.900331	10.977713	10.830417	5.332754	5.434473	6.744074	7.239867	10.605718	8.950479
ENSG00000075711	DLG1	21.955297	28.401655	17.757071	17.845297	19.88768	23.738688	23.995405	28.672663	41.355179	37.054554	28.62599	29.202272
ENSG00000075785	RAB7A	236.850739	319.65918	224.835037	298.696747	281.605957	438.500336	278.77298	249.896149	234.983002	226.982941	433.250854	412.034363
ENSG00000075790	BCAP29	2.904152	3.789237	2.376013	5.983498	6.69732	7.603939	4.953753	4.169288	6.071393	7.574203	9.524652	8.824865
ENSG00000075826	SEC31B	34.651875	40.741573	32.685268	28.756496	27.817398	24.604486	40.153091	35.37344	19.082771	21.90307	31.349661	26.707159
ENSG00000075856	SART3	65.834557	51.482479	33.73716	33.224819	41.017254	55.390121	39.679241	39.842503	32.912651	36.692944	55.265331	57.96479
ENSG00000075884	ARHGAP15	1.403967	1.525007	0.354195	0.328445	0	0	1.54375	0.739049	0.273565	0	1.009147	1.328059
ENSG00000075886	TUBA3D	0	0.263216	0.239108	0	0.139184	0.16121	0	0.094533	0.124749	0.076003	0	0.133168
ENSG00000075891	PAX2	4.958335	4.946468	11.291842	10.027746	4.838662	3.869866	4.728343	5.7703	1.021675	0.523423	10.259122	8.354409
ENSG00000075914	EXOSC7	27.767775	29.667908	22.635862	24.898243	26.042345	27.072693	30.1255	28.931612	20.819817	24.511517	19.115467	16.270985
ENSG00000075945	KIFAP3	47.47266	47.144909	61.213051	57.160034	61.842987	65.483154	37.845135	39.207165	36.063908	31.688534	75.794357	77.986282
ENSG00000075975	MKRN2	46.112793	51.697586	38.01836	37.9221	55.946255	57.058277	55.966843	55.670406	44.227493	44.976482	71.078506	69.44062
ENSG00000076003	MCM6	18.850039	22.631203	18.431705	13.871988	22.401575	19.42877	15.040576	15.891851	31.162968	42.035812	32.061836	21.718071
ENSG00000076043	REXO2	36.494141	31.259554	26.048712	25.208349	20.255663	16.606951	44.597004	46.636364	54.496666	73.059502	22.885393	27.188856
ENSG00000076053	RBM7	3.607502	18.407642	4.236658	9.85769	5.775481	0.643613	0.410155	6.408929	0.316141	10.803141	1.060743	1.062707
ENSG00000076067	RBMS2	13.258327	13.807829	12.696979	10.154133	10.693306	9.85665	18.329975	23.136499	20.587915	20.570869	12.19318	10.974371
ENSG00000076108	BAZ2A	32.084621	36.64431	24.638937	22.075802	42.958858	35.999111	21.22599	26.468184	14.816454	17.347265	32.260857	23.37306
ENSG00000076201	PTPN23	29.819353	29.954578	24.686853	31.36635	35.970646	36.287079	35.229649	32.093609	20.327847	21.619766	17.770586	30.737244
ENSG00000076242	MLH1	20.665903	23.669783	18.229958	18.896276	21.869339	21.234278	14.934319	16.353123	19.1269	20.496712	17.534155	20.485203
ENSG00000076248	UNG	50.099895	53.282707	39.014477	38.123657	50.566357	50.806908	40.519672	41.334545	60.593567	70.063492	56.758259	50.129185
ENSG00000076258	FMO4	2.645092	3.669714	0.847885	0.401705	0.549412	1.49778	0.846925	1.281834	1.924387	3.621789	1.11685	0.593317
ENSG00000076321	KLHL20	51.289333	43.892998	30.111881	25.527565	38.523548	42.605885	28.611416	36.953159	38.184082	38.458595	59.176918	58.527126
ENSG00000076344	RGS11	8.57329	7.997324	19.654016	14.203394	9.154536	8.725177	6.254555	5.001283	2.511683	3.011078	3.936095	3.056256
ENSG00000076351	SLC46A1	4.472085	3.633555	1.734078	1.719422	3.250622	3.123356	2.548021	1.749841	2.501814	2.785603	2.818962	2.508245
ENSG00000076356	PLXNA2	21.291	21.867825	21.953178	18.552225	41.830189	42.770752	12.804169	14.298978	16.040859	16.253433	52.838394	46.983002
ENSG00000076382	SPAG5	60.067314	50.72781	31.810888	49.759777	45.422493	44.94593	36.877304	32.503105	44.606613	37.594772	38.978443	38.163769
ENSG00000076513	ANKRD13A	31.874218	32.198795	23.383238	23.529819	23.162291	24.399158	31.500538	26.769543	24.947071	24.974287	42.793121	37.799519
ENSG00000076554	TPD52	18.320312	28.922115	36.296249	39.084862	23.860886	27.874228	21.153904	30.479534	24.767311	25.68675	41.654621	40.424179
ENSG00000076555	ACACB	1.848578	1.67027	0.375109	0.887618	0.54161	0.421616	1.310632	1.216216	0.900678	1.070195	1.382459	1.347507
ENSG00000076604	TRAF4	73.638191	100.082779	73.497513	54.676136	93.51104	90.931068	74.146584	77.987167	89.835777	86.034203	155.442703	113.315109
ENSG00000076641	PAG1	4.571722	5.756001	3.26553	2.991617	3.722836	4.290582	4.647872	6.352617	9.968282	8.88129	8.516224	7.861342
ENSG00000076650	GPATCH1	6.3646	5.684326	6.521765	7.382574	5.127728	4.962325	7.331574	7.494959	6.917662	4.569682	9.054829	8.230555
ENSG00000076662	ICAM3	0.12362	0	0	0	0	0.184707	0	0.215755	0	0	0	0.20242
ENSG00000076685	NT5C2	13.124345	14.219183	29.054674	7.002923	21.077864	24.274858	28.90015	13.712595	5.258947	8.313566	22.74391	31.457523
ENSG00000076706	MCAM	25.772038	24.246815	26.778568	21.263636	18.070658	19.879253	25.918659	27.810247	29.340137	33.006351	24.152477	19.336723
ENSG00000076716	GPC4	63.317802	69.320641	41.299629	40.393127	59.902317	61.926109	64.129227	72.682381	130.266296	127.082085	62.96067	68.281181
ENSG00000076770	MBNL3	5.935002	6.333683	2.373139	2.292977	3.988009	4.627888	2.730699	3.829655	11.288909	10.30538	11.11377	10.984521
ENSG00000076826	CAMSAP3	17.738813	17.774744	19.110847	16.530313	19.982935	15.5602	19.410603	14.538882	16.147184	16.353367	21.85844	20.14978
ENSG00000076864	RAP1GAP	8.887694	8.538373	7.426657	5.67087	5.740365	4.42228	12.044091	10.61142	3.280473	4.482476	5.34854	5.57754
ENSG00000076924	XAB2	26.807701	33.130836	31.712963	25.175526	36.799381	27.178949	28.8123	21.503229	19.518459	21.070763	26.576876	26.381367
ENSG00000076928	ARHGEF1	17.01963	17.827789	7.956781	7.221858	11.518428	11.255893	33.422867	24.70657	27.392403	17.535366	7.060442	5.781879
ENSG00000076944	STXBP2	7.75383	6.975718	2.291514	3.782399	2.664868	5.453621	8.424362	12.730723	26.440563	27.956926	2.16537	2.654795
ENSG00000076984	MAP2K7	26.993603	37.764381	11.220475	22.497824	17.131607	23.50387	25.811068	20.946951	26.198288	9.877581	18.108572	15.436663
ENSG00000077009	NMRK2	1.243337	2.8229	0	0	0	0	0	0	0	0	0.657797	0
ENSG00000077044	DGKD	58.890755	38.524021	21.230885	17.475115	20.986933	19.803751	27.208712	33.979965	17.998325	12.941766	27.714571	24.893297
ENSG00000077063	CTTNBP2	5.639383	6.227141	8.16546	9.108318	5.242883	6.603854	4.551528	7.015281	5.269088	4.631076	15.879774	14.398616
ENSG00000077080	ACTL6B	13.192883	5.630907	8.624375	7.476534	11.600282	5.226717	8.756315	3.759036	1.416711	1.965185	13.378146	10.307817
ENSG00000077092	RARB	30.746107	32.277546	10.57553	10.016103	87.201302	87.844025	35.762482	42.09314	79.526993	74.981483	28.980137	24.067751
ENSG00000077097	TOP2B	111.197914	123.723755	98.425522	95.042877	131.573669	187.082901	102.050789	69.514381	122.180954	88.34079	159.051636	181.345078
ENSG00000077147	TM9SF3	67.54879	98.744171	86.264351	86.988777	121.832314	135.691299	94.326363	132.743011	117.35482	101.796478	136.007614	121.97097
ENSG00000077150	NFKB2	15.852736	12.729959	1.888793	2.847329	6.254223	3.106321	12.714154	4.533329	6.366849	8.198256	3.844758	9.874549
ENSG00000077152	UBE2T	60.976456	59.643894	66.260735	71.26976	80.163017	84.984383	36.696304	37.696987	32.320808	34.551361	53.539391	56.052746
ENSG00000077157	PPP1R12B	11.509837	9.800086	8.176377	8.018847	10.8606	11.696966	9.873569	9.453056	6.191967	6.851946	12.359274	11.143436
ENSG00000077232	DNAJC10	17.751802	17.535854	19.416073	13.970819	17.696503	17.046659	17.021103	20.44767	26.566135	13.386752	22.059557	24.788162
ENSG00000077235	GTF3C1	90.229141	83.518471	75.676704	61.293606	67.058167	81.964134	82.281822	93.924454	62.596573	79.636215	82.140244	74.127052
ENSG00000077238	IL4R	8.647744	1.703012	1.316131	1.608796	0.553565	0.608703	1.632175	3.110606	15.544778	3.57828	0.486658	3.011914
ENSG00000077254	USP33	35.564724	39.097546	16.372059	56.241947	43.066601	52.208302	42.692463	52.222202	16.212082	12.619656	78.42614	76.900719
ENSG00000077264	PAK3	15.5563	14.310124	53.881062	44.573593	69.970497	38.894157	20.839195	23.671713	5.36785	4.814776	88.992683	65.581467
ENSG00000077274	CAPN6	17.470009	17.072725	0.477261	0.527201	0.30154	0.139704	43.399406	43.772858	53.507278	46.438614	6.637566	7.235746
ENSG00000077279	DCX	143.809586	155.495346	393.137421	373.08551	340.461212	378.150452	136.387009	155.322083	32.928936	32.162243	547.574768	31.649944
ENSG00000077312	SNRPA	85.718834	64.567467	70.558815	79.402901	79.947517	76.71286	103.755486	67.321533	58.052853	109.10807	60.912155	70.916306
ENSG00000077327	SPAG6	45.687836	47.059963	3.490641	6.229	2.722069	1.926938	7.503197	9.062308	2.795803	3.135102	25.739944	15.661632
ENSG00000077348	EXOSC5	7.939944	9.059615	4.529469	5.392606	8.109281	8.792793	9.891139	7.987977	5.858173	8.010822	2.587116	6.95288
ENSG00000077380	DYNC1I2	110.704361	74.69146	67.690689	68.343758	88.073395	111.417564	65.567947	74.915443	60.744133	56.357651	96.899887	106.877388
ENSG00000077420	APBB1IP	0	0.039037	0	0	0	0	0	0	0	0	0	0
ENSG00000077454	LRCH4	33.011024	32.619019	18.063169	10.278544	25.410355	14.795833	24.722462	26.733322	19.455219	19.554689	7.39938	15.972242
ENSG00000077458	FAM76B	23.129683	30.817793	22.700626	19.651403	16.155092	8.350671	22.075605	9.448478	23.0886	13.055353	13.302659	40.920265
ENSG00000077463	SIRT6	17.567324	16.736229	12.47409	15.294056	15.347962	14.13276	15.556404	12.465959	12.417421	19.396814	13.608221	12.943836
ENSG00000077498	TYR	0.603446	0.393627	0	0	0	0	0.32087	0.75867	0	0	0	0
ENSG00000077514	POLD3	25.578922	24.985144	11.450646	10.756465	22.063551	24.663544	20.985077	24.491838	22.334988	21.934668	22.22085	33.716965
ENSG00000077522	ACTN2	15.374793	16.066252	2.301404	2.751767	0.295169	0.390721	10.099563	3.912369	1.016014	0.679519	7.064705	4.567633
ENSG00000077549	CAPZB	2.540826	3.761264	2.739439	3.138793	2.943444	2.578294	2.335285	2.207485	3.231067	3.44038	2.645946	3.576348
ENSG00000077585	GPR137B	10.145603	11.984029	14.656804	13.793097	19.542988	20.146978	23.172951	25.673416	15.727965	13.583888	31.754681	38.078133
ENSG00000077616	NAALAD2	12.229061	24.245321	50.295757	35.227573	17.839661	19.762156	14.311042	36.728737	10.282076	10.395537	35.042217	10.628825
ENSG00000077684	JADE1	14.828746	17.594276	10.952024	11.565518	15.963312	16.314835	11.557329	12.828773	15.553707	13.887724	13.787004	13.490219
ENSG00000077713	SLC25A43	5.052449	5.481588	1.612323	2.271752	2.430902	3.249761	4.916499	5.107691	10.411829	7.096236	5.542859	4.562791
ENSG00000077721	UBE2A	74.391632	101.55294	76.668068	78.415977	71.047729	78.813148	65.255623	79.578873	94.635605	82.15065	116.634834	132.796753
ENSG00000077782	FGFR1	95.701553	88.733116	57.313278	49.757824	53.39724	52.866993	60.322258	63.95277	104.144264	122.688118	63.831913	71.558098
ENSG00000077800	FKBP6	0	0	0	0	0	0	0	0	0	0	0	0
ENSG00000077935	SMC1B	0	0	0	0	0	0	0	0	0.130002	0.075171	0.088018	0.071139
ENSG00000077942	FBLN1	80.037224	85.426804	19.400715	20.322607	47.166046	55.554474	86.775719	68.559731	150.284439	114.653885	111.227158	90.825874
ENSG00000077943	ITGA8	4.398445	4.287546	0.84368	0.988689	1.04231	2.217682	3.237455	3.823573	9.844824	8.31034	2.216951	1.818221
ENSG00000077984	CST7	0	0	0	0	0	0	0	0	0	0	0	0
ENSG00000078018	MAP2	329.228821	211.440979	207.607986	182.386871	357.338348	558.399353	146.688126	294.075165	100.656281	60.017559	557.898132	406.507996
ENSG00000078043	PIAS2	10.597318	13.816	10.683229	10.993306	9.013605	10.530457	11.32682	17.481667	8.866001	8.067759	16.641138	17.554804
ENSG00000078053	AMPH	49.760147	49.375084	55.035492	52.511074	66.54628	77.103455	29.128305	31.660257	14.686234	12.455048	55.07225	53.598679
ENSG00000078061	ARAF	12.790818	19.913288	18.609116	13.162789	17.602228	13.108901	22.280634	15.216936	21.573984	29.051029	20.00095	16.833189
ENSG00000078070	MCCC1	6.372884	6.620142	7.20923	7.123593	5.366535	4.804019	7.028804	6.927432	17.99456	13.343349	7.405372	7.288365
ENSG00000078081	LAMP3	0.480394	0.613751	0.079834	0.134022	0.891315	0.295385	0.812951	1.428991	9.598961	8.905529	0.92319	0.883519
ENSG00000078098	FAP	1.744979	5.311181	0	0	0	0	2.560435	3.651515	1.413396	1.80312	0	0.297161
ENSG00000078114	NEBL	24.511353	31.163591	16.64991	15.528912	10.635298	13.313574	22.710955	28.765524	33.953659	31.401955	18.467569	18.834856
ENSG00000078124	ACER3	11.749685	11.490444	13.660258	11.706528	11.896436	14.018615	7.946143	1.434187	11.97506	11.570732	25.046272	4.983402
ENSG00000078140	UBE2K	57.02235	73.847099	65.090965	65.200035	77.815559	91.980698	46.267952	68.817574	71.166687	61.580276	100.414131	99.118622
ENSG00000078142	PIK3C3	7.363646	4.93983	3.908502	3.964766	4.339128	8.916394	4.764395	7.330162	9.153456	7.595456	12.819381	5.76474
ENSG00000078177	N4BP2	17.421278	21.021219	17.461864	15.980975	28.625742	36.042904	15.569349	21.619638	29.280334	27.529436	30.068268	28.031057
ENSG00000078237	TIGAR	18.938301	20.293081	19.707018	18.586132	27.224695	32.496284	15.186041	16.239872	12.35064	12.370662	32.218582	28.560253
ENSG00000078246	TULP3	62.656013	59.68771	30.380756	29.511398	46.089771	49.685223	45.404293	47.339672	51.69136	53.250378	48.787548	46.869164
ENSG00000078269	SYNJ2	6.801283	6.874546	0.895878	1.202443	3.445601	3.997881	5.728755	6.004038	14.164557	12.079421	3.703804	3.557005
ENSG00000078295	ADCY2	5.430288	5.717895	5.686695	5.863408	20.408857	16.309359	11.075429	11.54183	3.229889	3.591451	1.829991	1.389407
ENSG00000078304	PPP2R5C	91.249901	95.427643	90.480873	87.69146	100.321701	109.958054	68.073761	52.796089	103.132904	91.369942	157.888168	92.492691
ENSG00000078319	PMS2P1	10.102839	9.741744	3.762885	4.04642	6.98194	8.988424	7.589691	7.730175	5.451532	5.756672	3.084611	12.138456
ENSG00000078328	RBFOX1	32.167477	32.464077	23.414499	23.624445	7.74547	7.927193	8.707138	8.068164	2.453351	1.508694	29.964563	28.419834
ENSG00000078369	GNB1	389.231873	419.568359	375.78244	370.884003	524.053894	523.30426	350.324127	368.367676	324.119141	332.435577	512.929749	627.383423
ENSG00000078399	HOXA9	13.041892	15.411485	7.855002	7.833745	117.441109	131.490295	6.070691	6.180123	15.656005	16.349886	7.047544	6.931437
ENSG00000078401	EDN1	2.902473	4.045001	1.103565	1.234074	1.098648	2.082846	1.740922	2.063451	5.674573	5.756705	1.897852	2.175242
ENSG00000078403	MLLT10	32.475376	36.441074	45.071976	34.72319	47.983173	39.064861	26.968966	36.460899	44.06813	35.53096	70.08828	48.41679
ENSG00000078487	ZCWPW1	2.622023	0.923314	1.827535	1.104989	1.059673	0.543046	2.463717	1.083207	1.897569	2.11877	1.283597	1.787942
ENSG00000078549	ADCYAP1R1	24.16555	24.87096	23.907618	19.700689	52.4231	49.461491	22.8874	22.141874	2.722408	3.003183	43.538342	39.650852
ENSG00000078579	FGF20	0.34586	0.204524	0.106415	0	0	0.221474	0.157808	0.363635	0.173992	0.191662	0	0
ENSG00000078589	P2RY10	0	0	0	0	0	0	0	0	0	0	0	0
ENSG00000078596	ITM2A	16.590012	16.146008	0.68762	1.235547	0	0	9.157178	12.572844	15.117597	14.772366	8.032336	8.92119
ENSG00000078618	NRDC	43.89241	25.494585	16.250408	25.585091	18.900177	16.423082	15.453377	19.20484	27.32618	15.695402	32.267456	39.373917
ENSG00000078668	VDAC3	153.253891	199.007263	166.564575	158.471313	145.20256	106.704071	178.505539	175.379654	47.476532	49.555397	165.862335	142.722824
ENSG00000078674	PCM1	63.633514	56.283493	32.754803	78.482727	42.57196	58.838512	34.058937	38.647816	48.178776	39.247826	73.347214	71.800316
ENSG00000078687	TNRC6C	15.624069	13.793419	16.937958	16.056305	16.561359	17.097456	12.213425	12.946201	10.310811	10.098401	19.623135	20.288094
ENSG00000078699	CBFA2T2	29.317934	20.992228	20.170675	43.353729	18.006157	26.808737	23.306091	23.444723	23.28248	22.988216	16.886635	18.324055
ENSG00000078725	BRINP1	18.622507	18.561329	25.829428	23.833012	83.18644	82.70639	6.968954	6.555226	4.762954	2.728043	20.546864	21.52536
ENSG00000078747	ITCH	36.761326	41.403549	30.874584	30.514677	41.908401	45.463287	33.155582	39.731712	31.500505	29.986097	46.597771	45.21207
ENSG00000078795	PKD2L2	0.070162	0.072842	0	0	0	0	0.290064	0.309725	0	0	0	0
ENSG00000078804	TP53INP2	41.617207	42.368797	45.812733	41.527599	91.922905	84.386299	33.283253	35.681213	18.372892	21.681484	62.8395	58.441105
ENSG00000078808	SDF4	118.24939	95.186409	58.795467	56.091381	87.668549	67.216393	100.457138	81.262146	102.34285	118.994553	82.581764	73.863098
ENSG00000078814	MYH7B	9.898704	9.638327	1.216847	1.582514	1.376342	1.211454	4.298625	4.298347	0.903063	0.908282	1.898695	1.700895
ENSG00000078898	BPIFB2	0	0	0	0	0	0	0	0	0	0	0	0
ENSG00000078900	TP73	0	0.20086	0.33971	0.271246	0.455823	0.402088	1.139008	0.893783	2.725549	4.456277	0.156255	0
ENSG00000078902	TOLLIP	11.762711	25.754929	16.704502	14.563669	24.659555	22.463133	20.1758	16.522137	24.708059	26.232824	34.019108	30.163061
ENSG00000078967	UBE2D4	3.416746	3.705612	9.281538	8.420332	3.627848	11.671878	1.969397	2.648963	11.535275	10.194781	5.067105	14.59679
ENSG00000079101	CLUL1	1.931317	1.452927	1.386432	0.820051	1.666867	1.360551	1.555215	1.623137	0.925521	0.576297	2.642505	4.749745
ENSG00000079102	RUNX1T1	11.879603	10.838742	3.095226	16.643753	19.265669	18.431688	9.589683	11.655361	18.021696	17.581434	23.442783	23.745426
ENSG00000079112	CDH17	0	0.148683	0	0.082431	0	0	3.721714	3.754776	0.168447	0.093653	0.165553	0
ENSG00000079134	THOC1	35.050049	38.409927	37.920765	34.140797	24.061472	47.723839	50.235054	53.210751	35.527763	21.347225	54.104908	30.855392
ENSG00000079150	FKBP7	24.270548	25.473206	22.677704	21.461218	24.757475	28.125048	22.342222	15.946024	37.766308	36.705975	24.276758	26.24361
ENSG00000079156	OSBPL6	3.907094	4.081531	6.107003	6.434697	5.380089	6.363666	2.835427	3.579558	2.702787	2.441784	6.035537	6.374701
ENSG00000079215	SLC1A3	83.156471	83.030746	53.885921	53.354973	24.820793	47.212418	111.385788	101.879875	73.840569	75.517448	144.897263	159.125076
ENSG00000079246	XRCC5	114.118629	112.889603	189.751938	186.135696	142.752853	298.137146	160.908905	193.261688	101.189461	124.646461	144.46109	277.497437
ENSG00000079257	LXN	5.74211	5.212835	0.641188	2.181185	1.818628	3.320505	14.461949	12.980084	8.129175	7.839065	1.766903	4.020186
ENSG00000079263	SP140	0.077081	0.755817	0.138346	0	0	0	0	0.108056	0.09048	0	0	0
ENSG00000079277	MKNK1	12.618869	13.221987	9.888507	10.572439	10.163712	7.441605	10.876011	11.122787	11.301538	10.965507	13.090938	13.809318
ENSG00000079308	TNS1	19.651587	18.60673	5.64046	5.241879	8.361338	7.747508	16.594685	15.020355	20.976711	22.285868	11.425492	10.05869
ENSG00000079313	REXO1	19.740639	21.987585	14.090448	13.963455	23.939251	23.371159	16.701366	13.308128	15.16884	16.026604	19.715502	19.015678
ENSG00000079332	SAR1A	27.037611	27.995806	5.55474	2.225657	5.205705	2.3481	4.609058	2.048744	4.984294	67.896706	7.308874	7.504879
ENSG00000079335	CDC14A	9.193393	11.461756	9.684676	9.268561	7.316682	10.039491	6.678568	8.039769	7.610085	5.996438	13.007504	13.260065
ENSG00000079337	RAPGEF3	0.697838	0.99187	0.441932	0.769408	0.712175	0.796227	0.665813	0.602478	0.736991	0.861067	0.307741	0.302752
ENSG00000079385	CEACAM1	0.194831	0.196213	0.101028	0.072217	0.112394	0.070824	0.665428	0.970158	0.445121	0.357876	0.151388	0.506504
ENSG00000079387	SENP1	21.563358	20.275236	15.151815	15.362076	22.945829	21.680801	14.203076	15.699327	23.152582	21.903606	26.991835	26.186874
ENSG00000079393	DUSP13	0.468137	1.070048	0	0	0.121023	0	1.18182	0.542501	0	0	0	0
ENSG00000079432	CIC	36.745281	40.982445	28.327452	20.619907	42.394913	36.540459	36.995876	30.588474	30.742338	41.75563	40.660217	31.525188
ENSG00000079435	LIPE	6.469655	5.199235	6.356727	11.459325	6.633976	5.433234	3.583107	2.449643	4.280307	5.971292	4.090574	4.32844
ENSG00000079459	FDFT1	535.468689	750.525757	744.195679	886.056274	1203.484375	1056.776001	656.789612	890.893982	106.670715	198.268402	951.179749	1081.177856
ENSG00000079462	PAFAH1B3	65.307747	83.516479	118.80513	102.66111	101.114517	89.807205	87.95652	78.098206	109.051056	104.069687	101.569595	104.61084
ENSG00000079482	OPHN1	10.370574	10.286174	6.668422	6.320786	10.478383	11.571879	8.299558	9.479548	8.469642	8.281498	10.447863	8.89555
ENSG00000079557	AFM	0	0	0	0	0	0	0	0	0	0	0	0
ENSG00000079616	KIF22	102.678116	71.499512	43.551949	45.326981	62.213573	46.839203	36.734997	35.319172	39.917213	48.56839	65.407806	72.534065
ENSG00000079689	SCGN	0	0	0	0	0	0	0.490909	0.841127	0.20297	0	0.130581	0
ENSG00000079691	CARMIL1	5.948119	6.193094	2.842436	2.262348	1.924227	1.929096	4.259961	6.174593	7.680357	7.537045	6.974875	6.782266
ENSG00000079739	PGM1	20.432539	21.320364	14.234973	12.012692	10.816986	9.148064	27.914663	26.951218	15.000048	15.245071	15.295524	21.388399
ENSG00000079785	DDX1	17.08466	18.184952	20.286663	20.446659	21.82098	19.605856	14.773774	15.835249	19.546501	15.548526	25.452166	21.307793
ENSG00000079805	DNM2	132.523087	110.507111	50.801594	46.522484	84.379829	90.042366	96.698822	76.313438	93.431488	106.117897	105.454483	91.93586
ENSG00000079819	EPB41L2	71.328392	35.947449	10.829057	14.435517	21.810863	22.771387	46.122299	53.35482	60.832897	60.091579	21.718954	19.961098
ENSG00000079841	RIMS1	5.014595	5.804811	5.359196	5.669813	4.556002	4.831379	2.834441	3.154895	4.724509	4.750361	8.475648	7.521306
ENSG00000079931	MOXD1	24.01193	28.168463	19.155785	1.88743	42.195274	5.322957	25.603556	3.561803	5.446275	28.124012	28.345501	3.982893
ENSG00000079950	STX7	12.233252	17.406298	18.789923	17.80015	15.522757	18.072268	16.09874	21.144178	19.004967	17.282381	24.361752	23.775602
ENSG00000079974	RABL2B	37.157116	63.549076	23.73015	23.826376	41.219437	47.786114	57.594105	60.410061	27.743313	45.991379	59.100933	70.175514
ENSG00000079999	KEAP1	36.595142	40.361645	24.259848	23.530996	44.753113	42.829041	34.847279	29.330652	47.333637	51.925503	46.184189	44.575592
ENSG00000080007	DDX43	0	0	0	0	0	0	0	0	0	0	0	0
ENSG00000080031	PTPRH	6.189082	6.685626	6.079518	5.820684	8.835249	8.303745	6.746531	4.235296	0.176758	0.210018	4.280118	3.69726
ENSG00000080166	DCT	0.663782	0.914918	0.418054	0.290368	2.31496	2.961797	5.395055	5.852143	0.135326	0.128633	1.044399	1.093848
ENSG00000080189	SLC35C2	25.04055	16.356874	9.827572	10.384275	12.329968	10.923379	17.558422	12.660963	12.174154	12.281861	12.295912	12.791262
ENSG00000080200	CRYBG3	7.055365	5.737096	2.073024	2.076456	4.695141	5.657609	3.305265	3.485783	6.889332	6.467191	12.797089	11.188507
ENSG00000080224	EPHA6	1.688156	2.132037	0.613369	0.35321	0.913283	0.970179	0.796393	0.718605	0.738357	0.784528	1.252806	1.370065
ENSG00000080293	SCTR	0.40326	0.70615	0.078167	0.176731	2.103311	2.614273	0.738894	0.307129	0.202825	0.286327	0.166109	0
ENSG00000080298	RFX3	28.576021	36.582008	28.638924	29.075924	33.777447	39.058266	23.918398	34.873493	20.328678	19.21343	29.938488	29.761986
ENSG00000080345	RIF1	18.861612	25.848703	17.367155	16.490913	17.355289	20.14352	15.616732	19.956455	20.845438	20.13492	24.957712	26.388176
ENSG00000080371	RAB21	11.674755	15.118001	1.457706	1.525167	17.886147	19.814034	1.847151	24.815132	13.731086	1.81341	23.862375	23.196434
ENSG00000080493	SLC4A4	1.893918	2.093647	2.311561	1.925166	2.097602	2.686762	2.402559	3.072909	5.049524	2.146798	2.668417	4.898953
ENSG00000080503	SMARCA2	22.198919	20.345512	7.007879	7.894449	7.785155	9.433128	18.933891	14.061949	38.638535	37.138702	16.315752	15.860641
ENSG00000080511	RDH8	0	0.201304	0	0	0	0	0	0	0	0	0	0
ENSG00000080546	SESN1	40.239403	46.536575	45.955402	50.22504	59.315159	78.866142	47.532394	59.592152	30.820883	21.959368	53.740971	44.703251
ENSG00000080561	MID2	2.154447	2.906212	3.740583	3.313452	5.825013	6.411822	3.438469	3.078791	3.899147	4.103393	8.092331	8.927828
ENSG00000080572	PIH1D3	2.225049	3.053926	0	0.260945	0	0	0.092205	0.250407	0.10166	0	0.68673	0.934255
ENSG00000080573	COL5A3	0.967829	1.29068	0.160018	0.179085	1.080423	0.948237	1.218424	1.427097	1.709346	2.162077	1.356144	1.437572
ENSG00000080603	SRCAP	25.289867	23.42901	18.431561	16.433929	24.160349	24.096151	17.923227	17.523481	28.023527	30.240868	30.122274	30.221138
ENSG00000080608	PUM3	13.752996	12.971625	10.073351	8.100073	9.760805	10.260581	9.388292	9.833858	22.833954	20.539715	13.032976	8.569972
ENSG00000080618	CPB2	0	0	0.104617	0.234165	0	0	0.206856	0	0	0	0	0.398366
ENSG00000080644	CHRNA3	12.991469	15.112544	13.895134	11.568023	25.218904	26.539097	14.426831	15.766574	1.872277	1.320283	23.452379	22.816923
ENSG00000080709	KCNN2	2.931183	3.262018	4.045822	3.696874	1.874064	2.348082	4.460742	4.439234	0.761556	1.128011	4.364756	4.287106
ENSG00000080802	CNOT4	23.154749	26.486244	25.701191	24.738422	25.518896	30.545792	18.599926	21.546375	24.535107	21.746807	34.326035	32.571117
ENSG00000080815	PSEN1	58.882053	58.114265	33.938129	32.434673	54.656525	46.863609	29.363262	45.832115	38.061726	45.936779	52.79567	72.619423
ENSG00000080819	CPOX	15.204449	20.154438	21.602186	21.04213	28.164427	28.822216	17.067314	26.556776	26.878431	23.70425	23.445343	21.814974
ENSG00000080822	CLDND1	87.706558	1.702446	18.911489	32.411457	138.543396	62.178341	27.807913	32.841843	5.548583	6.069259	24.164108	43.947224
ENSG00000080823	MOK	17.970217	9.652912	4.549914	4.371797	2.843134	3.558959	9.609334	8.21196	4.634125	2.971925	4.425848	4.772069
ENSG00000080824	HSP90AA1	1015.26825	754.452881	377.124146	368.328369	957.737671	1517.134766	512.006104	473.355438	610.03894	361.627747	791.096924	646.955444
ENSG00000080839	RBL1	6.155199	7.627518	4.304794	4.282384	5.345323	6.311754	3.554628	4.148115	10.440958	9.56173	14.090908	12.55597
ENSG00000080845	DLGAP4	101.071144	89.689621	90.495323	74.989624	101.931229	101.641571	89.93515	85.287941	74.616814	76.421974	98.031281	93.469254
ENSG00000080854	IGSF9B	4.313268	4.020411	1.097036	1.069994	5.652761	5.550551	2.574686	1.946608	0.769877	0.977143	4.273677	3.344782
ENSG00000080910	CFHR2	0	0	0	0	0	0	0	0	0	0	0	0
ENSG00000080947	CROCCP3	4.037849	4.32262	2.61789	2.494885	3.156477	2.776275	5.471291	5.654531	3.072579	3.103251	4.344665	3.973851
ENSG00000080986	NDC80	17.906271	12.92308	14.291451	11.080208	19.814953	19.73892	11.209056	10.100373	16.647081	9.384731	18.440603	19.950041
ENSG00000081014	AP4E1	7.240825	8.253801	6.411339	6.445579	6.579697	7.280054	5.128019	5.061574	5.927947	5.976416	13.747814	12.486731
ENSG00000081019	RSBN1	18.393835	31.01939	29.288437	28.695414	21.699713	38.023651	22.937567	26.415031	19.280138	16.949217	22.687628	32.67308
ENSG00000081026	MAGI3	37.82032	40.547073	32.617157	31.988853	43.825432	51.988205	29.410069	33.549416	29.626022	28.854881	45.845867	41.567627
ENSG00000081041	CXCL2	0.71761	0.72952	4.673203	4.364258	0.132498	0	2.456797	2.486342	1.979592	2.444971	1.297522	1.375903
ENSG00000081051	AFP	0	0	0	0	0	0	30.175877	23.633572	0	0.21853	0	0
ENSG00000081052	COL4A4	0.149873	0.1163	0.135969	0.111538	0.097859	0.088155	0.09853	0.141436	1.910188	1.890005	0.180833	0.197452
ENSG00000081059	TCF7	3.968886	5.538435	1.860347	1.605228	2.088218	1.91716	2.065754	1.182878	3.017141	3.088692	3.633964	3.638333
ENSG00000081087	OSTM1	11.552751	17.529478	14.700147	16.422426	16.708704	21.28334	8.339781	14.194591	13.581363	13.338225	10.987822	22.493767
ENSG00000081138	CDH7	7.417453	8.184354	8.103402	8.954819	8.232334	9.595165	6.44972	6.827672	4.956992	3.599496	9.728466	12.042404
ENSG00000081148	IMPG2	0.149257	0.041134	0.021546	0.144678	0.2581	0.254103	0.085204	0.252221	0.45773	0.468016	0.680193	0.703054
ENSG00000081154	PCNP	126.317688	135.36972	123.964905	144.84079	167.647095	207.033142	182.652756	165.426315	219.664963	195.858826	186.221085	307.434265
ENSG00000081177	EXD2	23.92915	25.820019	23.041904	21.325787	28.334061	30.804998	27.893366	29.324827	26.777044	25.725235	32.274189	31.26745
ENSG00000081181	ARG2	3.803479	5.997321	3.19302	7.143124	2.760803	3.426211	6.138204	4.785523	1.552013	2.354466	8.083163	2.963129
ENSG00000081189	MEF2C	13.440394	29.042997	1.56817	2.389048	3.610309	5.140969	5.966824	8.856833	7.066981	5.543777	10.915186	10.710527
ENSG00000081237	PTPRC	2.788885	2.802524	0.052176	0.097323	0	0	0.085973	0	0	0.042047	0.987187	0.816497
ENSG00000081248	CACNA1S	0.654274	0.644562	0	0	0.034351	0	0	0.198813	0.047632	0	0.137224	0.082806
ENSG00000081277	PKP1	0.045934	0.042254	0	0.036907	0	0	0.355695	0.321324	1.371996	1.668905	0	0
ENSG00000081307	UBA5	25.784351	35.73933	34.677849	31.291925	29.965542	38.152744	36.271755	45.806896	33.313412	28.596729	71.516083	56.409927
ENSG00000081320	STK17B	16.954082	13.229163	9.361423	11.606421	16.034979	15.962276	10.276527	14.45619	14.271613	14.237938	14.147596	15.800946
ENSG00000081377	CDC14B	15.743425	17.839861	12.554923	13.080652	10.757627	10.973723	14.717489	15.518229	17.480522	16.560652	18.62993	17.658537
ENSG00000081386	ZNF510	21.53393	18.847569	13.834087	13.346701	15.884968	17.674759	11.577617	12.82301	12.028185	12.440123	36.340813	5.007626
ENSG00000081479	LRP2	4.515941	3.973611	2.268576	1.994125	3.289797	4.510904	14.874262	15.243342	3.703163	3.794312	4.616413	4.29271
ENSG00000081665	ZNF506	24.351585	20.046595	21.760118	21.265137	10.492604	11.446375	16.726837	25.752958	9.64607	8.353653	22.435884	26.181124
ENSG00000081692	JMJD4	13.744102	13.447987	4.761228	4.477823	6.554377	6.7834	11.783176	10.001578	15.414518	17.789471	9.204874	11.573132
ENSG00000081721	DUSP12	44.365452	50.796272	56.303089	51.303772	43.920689	47.789425	42.904797	35.985546	48.306282	48.340401	75.1474	70.454895
ENSG00000081760	AACS	13.874317	15.403743	6.706825	6.775974	21.704723	14.432704	14.786967	8.460473	19.742283	11.057271	13.372395	19.334524
ENSG00000081791	KIAA0141	37.383068	68.715965	39.902172	54.158466	43.53315	53.912827	80.880287	60.704941	51.700649	27.450769	78.274055	64.279968
ENSG00000081800	SLC13A1	0	0	0	0	0	0	0	0	0	0	0	0
ENSG00000081803	CADPS2	4.461195	4.515164	1.108977	1.250518	1.406295	1.462751	3.055493	2.986359	4.272236	4.617145	1.800905	1.920413
ENSG00000081818	PCDHB4	5.391465	4.23824	6.246525	5.68602	4.479653	5.118934	5.28737	6.957584	3.047411	2.870494	4.069701	3.604621
ENSG00000081842	PCDHA6	1.718838	1.853912	8.696309	8.493171	2.691539	2.978917	8.25417	6.71136	0.872812	1.036722	39.302101	36.404827
ENSG00000081853	PCDHGA2	0.162912	0.426151	0.66616	0.740168	0.515014	0.402859	0.667241	0.930539	0.266495	0.377459	0.266461	0.181272
ENSG00000081870	HSPB11	14.23665	17.525045	14.016356	16.939682	13.856806	13.39917	13.738551	16.633472	18.142517	17.01458	16.632938	13.461141
ENSG00000081913	PHLPP1	22.075394	21.308596	20.472626	18.94836	23.624569	26.132992	19.754536	19.18885	13.019028	12.899316	30.222164	27.250328
ENSG00000081923	ATP8B1	0.143351	0.315685	0.107751	0.034553	0.095236	0.299864	1.722904	2.161605	6.559059	5.487451	0.256564	0.175122
ENSG00000081985	IL12RB2	0.022937	0.085455	0.024532	0.0519	0.08192	0.06169	0	0	0.09693	0	0.025623	0.178361
ENSG00000082014	SMARCD3	60.330788	86.884346	64.821556	29.313765	59.285351	44.302593	110.561516	89.772865	95.712959	120.276733	58.874596	57.648346
ENSG00000082068	WDR70	4.513326	6.300779	5.88241	3.831105	4.857045	3.140289	4.89242	6.944408	4.171868	1.931998	3.735675	4.22373
ENSG00000082074	FYB1	0.10535	0.072681	0	0	0	0	0.037387	0.055382	0	0.068568	0.059668	0
ENSG00000082126	MPP4	0.176086	0.175016	0.10944	0.116425	0	0	0.269105	0.439714	0	0	0.455104	0.284034
ENSG00000082146	STRADB	29.623543	31.996788	34.78891	33.831425	32.575138	38.513855	25.05588	33.679993	26.618158	26.129921	49.299686	49.464645
ENSG00000082153	BZW1	117.001312	139.368759	91.674835	90.656181	135.191071	172.416183	94.63868	108.619858	146.235229	133.986526	202.34259	236.137009
ENSG00000082175	PGR	0	0	0	0	0	0	0.012918	0.019135	0.092573	0.134246	0.020616	0.05975
ENSG00000082196	C1QTNF3	6.932003	8.338941	9.140205	9.621827	6.791394	7.161577	7.762372	8.672554	7.198871	6.00392	8.740461	8.061689
ENSG00000082212	ME2	11.80843	14.369574	11.199849	12.233799	15.788692	13.274772	8.572586	10.84556	7.991989	7.054399	16.947306	16.352055
ENSG00000082213	C5orf22	28.792147	42.136822	30.97555	37.055069	51.881054	76.4161	31.531776	29.608332	22.040758	20.339169	68.240944	69.72863
ENSG00000082258	CCNT2	33.095665	19.827839	42.581703	59.099316	41.691673	46.73415	33.96727	46.630772	32.926052	30.887287	104.527534	72.080757
ENSG00000082269	FAM135A	18.919397	20.809706	17.509834	16.929682	16.621292	22.903811	17.072338	21.981632	17.878088	13.346277	31.993826	32.14513
ENSG00000082293	COL19A1	0.505593	0.586008	1.9599	1.46961	0.15535	0.119957	0.383778	0.364933	0.109631	0.034837	1.359739	1.293175
ENSG00000082397	EPB41L3	19.514444	34.531258	19.57752	25.814144	17.944937	10.817845	23.982279	28.731302	32.753227	39.568584	34.678207	38.828041
ENSG00000082438	COBLL1	6.707488	5.251374	2.280938	1.922538	2.296541	2.564031	5.486145	7.366267	13.121015	10.001431	6.782325	6.395155
ENSG00000082458	DLG3	40.463612	42.049049	43.068619	35.913631	35.839348	38.028889	44.028339	50.238647	34.632698	32.48502	52.822983	46.887203
ENSG00000082482	KCNK2	3.233969	3.233276	3.461502	3.072884	4.197952	3.991982	3.19855	3.604709	16.504217	21.941212	9.346388	11.21886
ENSG00000082497	SERTAD4	0	0	0	0	0	0	0	0	0	0	0	0
ENSG00000082512	TRAF5	18.504681	29.285612	7.303562	7.601809	9.557449	10.822852	18.064598	18.64607	15.414253	13.877745	17.574022	17.058475
ENSG00000082515	MRPL22	12.430866	12.283688	9.628708	10.674125	8.930115	9.593812	12.984481	8.661504	12.276243	12.33119	9.685872	10.213082
ENSG00000082516	GEMIN5	14.567262	13.83014	9.219991	7.67216	9.777845	11.243873	9.614663	9.427622	11.275015	11.335375	14.544377	14.068986
ENSG00000082556	OPRK1	4.12867	4.19976	5.135945	4.204211	4.902968	5.003316	4.059541	4.126198	8.683346	8.037121	1.802514	17.078117
ENSG00000082641	NFE2L1	266.550049	211.069733	111.783417	100.425537	198.465927	186.796951	171.340469	156.099182	122.903809	135.868027	129.819336	110.106842
ENSG00000082684	SEMA5B	43.988747	51.788944	92.492111	79.524841	45.960945	39.123165	86.56662	72.03373	7.228583	9.468892	96.377014	77.699478
ENSG00000082701	GSK3B	59.723465	63.74231	70.751793	71.165184	98.855476	112.557266	53.185631	65.873116	45.522034	41.494232	101.527664	101.471939
ENSG00000082781	ITGB5	26.158974	29.389448	6.496249	6.536815	13.500413	13.482931	27.014065	28.424328	35.789185	35.392239	20.181591	18.061771
ENSG00000082805	ERC1	12.361242	12.877659	8.044509	7.686926	17.167805	19.136971	9.345093	9.519103	20.181654	20.683126	18.784012	17.10305
ENSG00000082898	XPO1	106.467728	95.253311	63.962696	72.276642	58.066204	95.765862	55.705688	85.073532	60.200939	46.944355	72.830292	74.654091
ENSG00000082929	LINC01587	0	0	0	0	0	0	0	0	0	0	0	0
ENSG00000082996	RNF13	14.466087	22.96142	21.205259	22.250868	24.303257	23.914425	24.34305	29.064552	28.640619	20.578835	40.370571	33.341171
ENSG00000083067	TRPM3	41.953606	36.323849	6.241661	6.662566	1.367262	1.54257	3.367248	3.482364	0.817346	0.435935	12.716806	13.44255
ENSG00000083093	PALB2	14.151748	12.2557	22.348221	8.094449	17.833126	11.044326	14.719174	8.344016	13.173684	10.775508	22.699629	20.796019
ENSG00000083097	DOPEY1	19.435368	19.09025	19.814684	19.11084	15.231463	17.632883	17.790882	18.930822	11.776179	10.562901	23.586496	22.302019
ENSG00000083099	LYRM2	31.115713	38.282707	23.535198	25.739614	34.477303	35.298321	28.55225	29.080593	29.734516	23.915462	57.756535	49.204773
ENSG00000083123	BCKDHB	14.358774	16.26519	6.535948	7.375872	11.91553	15.308232	11.082682	15.331424	13.883009	10.504667	18.82962	17.779301
ENSG00000083168	KAT6A	18.754616	16.918989	11.445434	10.479777	23.742897	27.346186	11.514344	12.910065	13.547331	13.242343	23.944016	24.237885
ENSG00000083223	ZCCHC6	16.295792	14.666973	13.021464	13.846342	15.554534	15.8378	15.013597	19.712814	12.530763	11.5758	14.260644	13.352107
ENSG00000083290	ULK2	16.271122	20.599102	15.771908	13.846572	27.187008	26.98564	20.647902	24.645569	14.259846	14.361957	40.977913	38.001629
ENSG00000083307	GRHL2	0.523747	0.307079	0.051429	0.056791	0	0	1.634734	1.978379	40.481583	42.119335	0.144262	0.078594
ENSG00000083312	TNPO1	63.348362	92.205376	74.482155	74.359917	143.02211	170.345001	57.392284	86.325867	57.692154	30.739939	132.480698	136.98822
ENSG00000083444	PLOD1	69.685356	73.854584	16.715219	19.758911	23.802153	25.03368	95.145691	66.667564	81.060722	91.090256	32.605881	29.405912
ENSG00000083454	P2RX5	0.911118	0.777565	1.243935	0.522386	0.658325	0.499817	0.728677	0.724263	0.296792	0.470185	1.228316	0.579239
ENSG00000083457	ITGAE	20.534069	19.349865	15.247794	18.078527	13.289146	15.830316	14.902147	13.385365	18.706541	19.38986	6.705408	6.506886
ENSG00000083520	DIS3	13.350636	10.862506	10.066203	10.677249	15.874032	18.606115	7.839423	17.563841	8.129083	7.264619	15.707831	13.966767
ENSG00000083535	PIBF1	7.506646	5.748625	3.978019	3.339287	4.464637	5.161194	3.843621	4.765763	8.381298	5.418998	8.06582	5.295306
ENSG00000083544	TDRD3	19.517282	19.249771	26.722841	25.792131	25.073284	30.804577	16.208296	20.544647	11.626181	15.02812	33.254444	34.607708
ENSG00000083622	AC000061.1	0	0	0	0	0	0	0	0	0	0	0	0
ENSG00000083635	NUFIP1	10.298523	10.34638	6.361318	6.776541	8.288549	9.351562	4.602836	5.909003	8.776098	7.709035	13.930809	13.278524
ENSG00000083642	PDS5B	16.782442	15.709657	17.815237	3.568449	26.310425	18.917179	13.472281	15.666027	13.935524	16.952061	33.268181	19.610558
ENSG00000083720	OXCT1	27.246239	27.31436	27.641096	25.8745	37.470726	37.191833	20.035044	24.591665	29.180531	25.92054	31.761917	31.740055
ENSG00000083750	RRAGB	25.545275	24.96199	28.183859	25.22625	29.335587	27.356888	21.078251	22.749886	22.092609	25.291559	22.801989	30.222967
ENSG00000083782	EPYC	0	0	0	0	0	0	1.264682	0.797682	3.746748	3.594873	0	0
ENSG00000083799	CYLD	15.769104	14.546007	14.421017	14.316274	14.193428	13.38147	13.085805	15.799911	6.95121	7.893215	21.386089	19.348167
ENSG00000083807	SLC27A5	7.16769	6.971467	4.206878	4.404088	4.14748	3.697658	7.011399	6.253121	3.225571	4.700315	3.98027	3.611267
ENSG00000083812	ZNF324	10.463442	10.669787	6.504113	5.654874	8.654658	8.122592	9.144692	7.782183	8.888281	10.041289	15.653544	14.240434
ENSG00000083814	ZNF671	9.611397	10.299546	5.674201	5.920058	4.51463	4.103956	6.454387	6.452873	7.090894	8.063987	8.921618	7.804936
ENSG00000083817	ZNF416	14.586929	13.607568	6.833703	7.158121	8.487598	9.797538	8.68158	8.520152	10.585008	11.048182	25.457369	20.523521
ENSG00000083828	ZNF586	15.455427	12.75247	14.632631	15.738189	19.447866	17.085457	13.382648	16.676641	17.631115	18.207146	14.156547	12.7686
ENSG00000083838	ZNF446	28.241709	34.516232	18.034582	16.609175	20.401285	10.096128	28.858709	27.712482	22.625626	14.461781	28.699539	22.569559
ENSG00000083844	ZNF264	11.336767	13.59728	10.95516	11.030039	11.636711	14.205555	11.015032	12.469264	9.214993	9.191319	18.446512	17.11096
ENSG00000083845	RPS5	564.408142	740.392761	610.032288	536.911621	828.137878	755.321777	692.472778	584.764648	591.807434	613.378967	587.485596	600.354065
ENSG00000083857	FAT1	74.038292	90.277985	30.403263	28.308561	60.924782	54.986622	80.630867	59.259586	125.590439	160.390106	50.11488	48.629093
ENSG00000083896	YTHDC1	0	0	0	0	0	0	0	0	0	0	0	0
ENSG00000083937	CHMP2B	31.797754	41.598591	32.734722	20.055372	41.513538	48.765659	33.792076	44.430775	49.03178	41.63892	67.114983	59.901634
ENSG00000084070	SMAP2	47.814232	53.077545	57.675804	52.888348	50.784401	49.797985	50.226727	46.233753	25.544085	23.491034	63.79414	56.132744
ENSG00000084072	PPIE	62.680084	65.462143	53.604115	52.851868	48.66283	72.494415	65.491776	51.716579	45.312428	43.434891	52.451115	77.269882
ENSG00000084073	ZMPSTE24	16.216566	25.980602	12.634875	12.512693	16.702843	22.253496	10.347955	17.665871	45.235561	38.14323	55.70977	49.245571
ENSG00000084090	STARD7	97.720131	107.702492	83.959702	86.36245	93.723984	97.554497	69.539162	79.723701	122.631096	113.721603	162.564423	157.237411
ENSG00000084092	NOA1	21.608845	18.630432	14.04687	18.870947	19.158829	19.090509	17.012407	13.29805	16.615757	18.565975	15.623433	20.64636
ENSG00000084093	REST	30.756542	34.950821	18.058176	17.025148	20.50042	25.439266	19.060556	22.933609	45.212826	40.271709	44.398144	41.406513
ENSG00000084110	HAL	0.145788	0	0	0	0	0	0.045384	0.201684	0.225169	0.276339	0.120719	0.184148
ENSG00000084112	SSH1	9.159051	10.260233	7.062484	6.868714	8.649339	8.672197	6.369566	6.878719	17.009512	2.953706	13.651018	14.703153
ENSG00000084207	GSTP1	364.731018	427.421722	218.564346	210.580139	347.825714	296.7966	426.521332	304.006897	526.460022	538.489014	218.833435	228.676544
ENSG00000084234	APLP2	123.67067	250.559555	161.501266	171.442261	340.252899	408.294586	226.397186	176.072403	192.498123	183.920151	264.511292	154.751297
ENSG00000084444	FAM234B	25.524723	23.653168	29.246065	29.894951	39.139893	40.448326	20.426336	22.50416	9.954517	9.343544	34.441631	31.796801
ENSG00000084453	SLCO1A2	1.786907	1.648626	3.857391	3.795271	0.700089	0.587728	0.927437	1.22587	0.6008	0.520453	0.893771	0.58133
ENSG00000084463	WBP11	60.327099	45.95459	47.333519	45.303818	56.522747	42.127125	40.835228	44.900059	43.794464	40.667839	80.809479	80.505394
ENSG00000084623	EIF3I	70.638496	132.014984	100.873924	81.779015	91.973854	70.9851	91.089264	170.970535	69.465096	69.329346	226.74231	209.300018
ENSG00000084628	NKAIN1	72.164482	76.433182	117.573967	99.078659	113.80098	102.164284	49.914635	47.987473	28.513577	29.593649	150.370804	136.683411
ENSG00000084636	COL16A1	3.967121	3.801794	0	0.133682	0.348808	0.777111	18.086527	10.245538	19.008528	21.885983	1.263412	1.219137
ENSG00000084652	TXLNA	24.724569	25.368347	28.520077	25.700872	16.851181	17.46312	12.923535	12.166023	17.201244	21.921721	68.100891	62.414478
ENSG00000084674	APOB	0	0.0163	0	0	0	0.026473	1.777498	1.917946	0.117581	0.184364	0	0
ENSG00000084676	NCOA1	32.046059	31.831774	16.495678	17.347979	19.610447	22.072363	20.014725	23.962999	35.068115	33.198112	43.78751	29.003622
ENSG00000084693	AGBL5	108.270187	55.998463	44.619614	47.577404	67.963226	78.740334	56.93745	61.263828	29.335173	31.507893	68.534912	59.828575
ENSG00000084710	EFR3B	29.060598	29.128576	23.805178	22.356754	10.266973	31.971928	21.252575	21.29105	11.374367	10.262338	34.370045	32.469952
ENSG00000084731	KIF3C	59.484386	35.967701	31.692669	30.616693	38.607944	41.662876	21.608036	41.733906	22.686075	24.395561	32.840111	32.432499
ENSG00000084733	RAB10	93.961906	96.771996	119.778168	122.63842	123.272263	174.593109	83.280907	96.09024	117.859879	122.161446	159.48703	151.11557
ENSG00000084734	GCKR	0.192169	1.188546	0.559346	0.26076	0.503846	0	0	0.614797	0	0	0.468744	0.551793
ENSG00000084754	HADHA	49.000835	39.553455	41.530502	35.477562	60.407963	42.44323	55.957405	48.717701	51.75087	25.105312	64.16375	48.574181
ENSG00000084764	MAPRE3	56.950211	57.65456	42.010265	33.467754	33.279392	83.207573	58.950665	47.151947	24.197708	18.078535	79.05056	32.247238
ENSG00000084774	CAD	20.774693	19.921673	10.598179	9.272811	20.532373	19.016893	13.424062	11.61853	15.86508	16.579014	12.403134	11.463135
ENSG00000085063	CD59	157.941956	138.334381	98.782539	91.132378	97.147812	95.205017	161.274109	132.031738	182.491196	160.896637	141.113525	161.216583
ENSG00000085117	CD82	9.801721	13.058483	1.273637	1.311228	11.749469	9.156565	11.252591	5.599082	3.857284	4.870776	6.463281	5.845892
ENSG00000085185	BCORL1	21.637474	17.406258	10.142185	10.807539	24.35162	24.353724	14.977496	10.730405	9.589373	11.541956	15.510563	15.116472
ENSG00000085224	ATRX	24.586077	24.3281	21.076103	21.15604	29.830942	31.689707	18.786066	10.882343	29.453741	25.870041	35.786114	33.613647
ENSG00000085231	AK6	0	0	0	0	0	0	0	3.770455	0	0	0	0
ENSG00000085265	FCN1	0	0	0	0	0	0	0	0	0	0	0	0
ENSG00000085274	MYNN	8.528755	10.251126	11.00066	11.802166	15.448412	17.79051	8.328726	11.454165	8.994439	8.722787	15.199284	16.977203
ENSG00000085276	MECOM	5.755311	5.904901	5.380218	4.793967	3.299699	3.732378	3.716983	5.067107	19.426987	16.861689	16.35475	15.572353
ENSG00000085365	SCAMP1	30.565649	66.435257	70.822174	68.674881	77.595184	94.8405	31.068415	64.177223	41.554821	6.082953	91.752243	15.659812
ENSG00000085377	PREP	44.203403	46.92757	33.404301	34.211712	45.7444	47.603043	35.109009	32.174202	42.973156	40.349644	43.900948	42.110832
ENSG00000085382	HACE1	9.966865	12.310809	24.315197	21.255129	14.675535	14.000042	9.857545	14.726534	7.965324	6.420113	18.211842	23.1236
ENSG00000085415	SEH1L	4.0017	4.697171	4.747215	12.78129	3.177549	16.74794	3.380235	18.447393	6.276593	4.78365	47.067764	46.860416
ENSG00000085433	WDR47	31.398397	33.75132	51.544849	49.002045	43.888348	53.295967	30.740255	35.611755	16.319668	14.151178	83.016045	75.410706
ENSG00000085449	WDFY1	53.827545	67.330208	53.145844	53.820747	83.413895	93.584259	52.829834	67.716698	59.564636	56.374805	81.037148	75.574921
ENSG00000085465	OVGP1	3.418807	3.546903	8.317809	8.337442	2.874159	3.073335	5.291981	6.650634	2.471178	2.190804	4.034794	2.545035
ENSG00000085491	SLC25A24	1.627648	2.805461	0.772391	1.18742	3.134178	2.001669	1.295513	2.645896	0.331452	1.69919	3.029958	2.876536
ENSG00000085511	MAP3K4	13.333676	12.924211	13.093632	11.483787	12.602015	12.66243	12.218138	10.98668	15.85332	15.873219	17.57163	22.269829
ENSG00000085514	PILRA	7.891475	11.042364	16.663622	6.594875	12.610003	11.901871	26.320925	22.800861	16.242283	15.094831	16.698812	13.818607
ENSG00000085552	IGSF9	18.947382	18.883604	12.801631	12.986693	26.465744	22.417889	34.23764	22.324381	35.581474	41.85088	15.881243	14.273166
ENSG00000085563	ABCB1	0.30512	0.219597	0.037594	0	0.056295	0.156487	0.310176	0.376226	0.245137	0.155266	0.118637	0.140038
ENSG00000085644	ZNF213	9.542986	10.302414	10.724567	7.27067	14.741659	13.488237	11.039758	11.08147	7.446074	12.113438	6.178928	12.930314
ENSG00000085662	AKR1B1	59.568779	80.623993	70.116188	76.831596	82.739761	73.14846	90.286209	83.787888	63.194004	65.244896	97.196106	94.7146
ENSG00000085719	CPNE3	42.085777	56.557636	51.148865	43.516182	68.367096	75.514137	48.768204	76.991623	86.493469	73.168381	96.974335	99.505249
ENSG00000085721	RRN3	23.736893	28.800457	26.081503	27.272997	31.338459	33.897434	18.4482	23.409269	19.426924	19.206625	55.053459	53.809406
ENSG00000085733	CTTN	147.313339	109.993065	77.087585	70.430481	39.122375	42.34716	157.113968	165.002533	17.388805	35.379013	27.119644	23.472956
ENSG00000085741	WNT11	9.694728	16.306526	1.813028	1.299934	5.959483	5.801429	8.935417	7.331874	77.535156	84.011948	4.910619	5.407887
ENSG00000085760	MTIF2	22.957895	17.825924	9.860766	8.993337	10.127976	17.928883	18.197439	13.587131	8.594398	12.355617	13.643549	10.758845
ENSG00000085788	DDHD2	62.936283	73.678665	50.687035	52.353844	64.953156	71.196823	50.062309	19.016468	31.381577	33.041786	84.588287	76.513145
ENSG00000085831	TTC39A	0.248884	0.456658	1.0362	0.839867	0.990312	0.46548	1.00053	1.22829	2.48468	1.824151	0.629628	0.556868
ENSG00000085832	EPS15	36.262806	43.986511	64.735764	68.623886	53.705853	58.597557	34.060833	50.779102	5.243634	33.315887	61.68169	58.469055
ENSG00000085840	ORC1	6.810084	7.105045	3.584107	3.091098	4.587276	5.591365	3.586574	3.369615	9.381435	9.172381	9.504538	8.133504
ENSG00000085871	MGST2	4.50009	12.617737	0.806305	0.157301	4.876304	8.490691	8.599163	5.791526	3.545806	3.863517	0	1.568377
ENSG00000085872	CHERP	40.745186	47.054268	44.386539	40.634254	48.545815	47.883194	41.570171	41.38398	39.770771	40.737034	60.954826	50.734848
ENSG00000085978	ATG16L1	8.587048	11.227808	7.888338	8.652816	9.25178	9.451726	5.144016	7.07984	7.249829	6.483796	12.689675	12.604658
ENSG00000085982	USP40	17.583261	17.092802	8.995671	8.961986	9.348937	9.051126	15.888836	15.464132	16.421658	16.515415	15.784234	14.269238
ENSG00000085998	POMGNT1	32.2244	39.706749	26.165627	24.056488	26.534554	26.554022	29.864759	34.434734	17.509907	20.995798	25.652603	19.139845
ENSG00000085999	RAD54L	5.56011	3.510847	2.340129	1.962511	3.523099	3.766523	2.321116	1.685848	4.790113	4.847975	2.83354	2.853097
ENSG00000086015	MAST2	37.020988	32.529037	40.968487	74.415649	48.84634	74.394432	69.251678	44.710445	63.522419	83.993332	41.228565	35.188225
ENSG00000086061	DNAJA1	198.928604	192.268509	226.558395	218.590363	330.725037	365.254089	180.946243	198.142105	252.196854	229.731842	442.783234	404.172577
ENSG00000086062	B4GALT1	25.383375	24.603888	6.047004	5.508386	21.245323	19.186769	27.248203	31.795258	133.385178	133.753448	15.617927	13.043207
ENSG00000086065	CHMP5	44.627716	65.154366	62.396805	106.58429	62.293758	114.289276	42.590828	106.184967	91.923271	81.697784	67.829185	66.234573
ENSG00000086102	NFX1	31.948919	26.60573	19.114477	18.592815	23.701	24.07156	21.889885	22.899626	23.369457	24.233435	30.64945	29.390503
ENSG00000086159	AQP6	0.393349	0.179046	0.19227	0.235171	0.209766	0.097185	0.190085	0.119675	0.057261	0	0.055258	0.265225
ENSG00000086189	DIMT1	43.645458	54.385616	49.357647	50.513748	50.061657	62.322956	33.379227	45.321354	38.286865	32.933987	66.138145	62.621578
ENSG00000086200	IPO11	20.434549	21.90027	18.795227	21.266693	20.295359	41.643291	14.183399	15.763913	20.867466	19.456646	42.05397	23.018335
ENSG00000086205	FOLH1	0	0.06257	0	0	0	0	0	0	1.386202	1.569489	4.427747	4.524469
ENSG00000086232	EIF2AK1	93.07505	93.321274	83.351151	87.677437	105.433701	129.12674	79.926575	87.905769	119.610565	111.234436	123.614738	121.026245
ENSG00000086288	NME8	0.036073	0	0	0	0	0	0	0.037927	0.126184	0.178799	0.040862	0
ENSG00000086289	EPDR1	17.555311	23.079395	7.422165	7.644454	21.227217	25.194429	11.563888	13.467151	10.715448	9.339408	15.585428	17.424801
ENSG00000086300	SNX10	11.121819	19.722418	32.361744	38.143429	40.952282	28.24518	16.102205	19.519648	10.071932	7.932622	30.02487	47.59449
ENSG00000086475	SEPHS1	11.072659	50.437836	44.055817	45.657524	53.262691	55.107441	34.207748	41.056473	72.968437	69.609077	75.342796	75.576744
ENSG00000086504	MRPL28	94.389565	85.593414	44.125786	39.453362	57.443607	31.475969	78.26902	61.3223	45.219311	74.708008	55.344868	37.406952
ENSG00000086506	HBQ1	1.119469	1.429216	0	0	0	1.981569	1.113444	3.881349	0	0	0	1.761962
ENSG00000086544	ITPKC	20.263639	24.419754	12.87906	11.270727	19.915907	19.606533	21.410805	20.297104	36.834103	43.973404	17.940266	14.702651
ENSG00000086548	CEACAM6	0	0	0	0.074456	0	0	29.03075	33.942089	15.797754	15.407648	0	0
ENSG00000086570	FAT2	0.41523	0.258597	0.123851	0.110012	0.347033	0.333358	0.440824	0.3458	0.785658	0.602811	0.776596	0.30413
ENSG00000086589	RBM22	56.379124	60.867569	68.844307	70.846428	77.555443	80.197617	61.242298	65.547455	63.044777	69.028648	94.601906	94.435722
ENSG00000086598	TMED2	172.40889	156.782608	135.005264	128.062057	159.217606	173.299347	162.225586	158.270721	274.730377	255.907242	229.604843	87.500557
ENSG00000086619	ERO1B	7.493755	10.796875	9.873064	9.621823	11.340206	11.75628	7.456131	11.212301	5.263691	4.698652	16.657974	14.502148
ENSG00000086666	ZFAND6	120.269325	77.43837	118.540077	129.653091	81.382713	158.339417	79.029114	90.680771	94.322571	87.695236	90.553932	131.241898
ENSG00000086696	HSD17B2	0.078825	0.043562	0	0.018517	0.027151	0.019415	2.140857	0.846875	0.024706	0.041096	0.023842	0.038956
ENSG00000086712	TXLNG	24.632488	24.432512	47.103855	46.734001	36.969044	41.437256	21.892931	24.767515	20.369081	18.610125	83.716492	79.517326
ENSG00000086717	PPEF1	0.403445	0.238916	0.839091	0.79717	0.37228	0.517432	0.949994	0.727599	0	0.177637	0.555732	0.463047
ENSG00000086730	LAT2	0.452866	0.784237	0.390958	0.396971	0.329537	0	0.389695	0.53978	1.238836	0.862507	1.10381	0.954596
ENSG00000086758	HUWE1	52.448139	52.641701	31.525194	48.831413	68.297401	66.188766	39.237194	50.813953	67.375038	36.341366	47.2057	44.24876
ENSG00000086827	ZW10	12.898762	12.576161	8.272509	8.286913	11.615378	14.185479	9.151501	10.61395	23.029345	22.618652	21.008263	19.98595
ENSG00000086848	ALG9	17.908989	26.198059	13.398646	35.358353	32.557827	35.182404	13.239832	29.821062	22.553743	20.708235	14.006365	43.756657
ENSG00000086967	MYBPC2	0	0	0.841347	0	0	0	0	0	0	0	0	0
ENSG00000086991	NOX4	0.983319	0.838057	1.414666	0.910984	0.517374	0.535511	1.068625	1.386036	1.239882	1.409747	1.858583	1.216416
ENSG00000087008	ACOX3	6.665604	7.38625	3.88154	3.434733	3.710373	4.690799	5.433226	5.789425	10.169909	12.056231	7.37431	8.512039
ENSG00000087053	MTMR2	47.832878	57.29932	56.37468	55.023937	69.273895	72.226921	41.588562	20.722094	36.229313	36.329174	67.469742	72.497108
ENSG00000087074	PPP1R15A	120.957672	103.71003	55.93351	55.685852	80.308273	71.609505	79.474602	72.472557	32.413422	65.831932	121.57283	107.065506
ENSG00000087076	HSD17B14	34.514851	22.966192	5.359877	7.854136	13.646271	9.486979	11.524771	7.666687	4.941385	6.809957	3.669534	2.885471
ENSG00000087077	TRIP6	35.653854	33.370235	17.887156	16.143917	31.481304	20.931725	28.745646	24.704006	43.263557	45.164726	19.514435	22.651569
ENSG00000087085	ACHE	26.98308	30.17474	52.457069	41.038464	46.316063	36.881229	17.550463	16.42338	7.221076	7.985059	31.478346	24.695562
ENSG00000087086	FTL	1661.110229	1486.446045	900.267944	968.860596	1471.980591	1539.507568	2375.279785	2101.36499	1243.86084	1329.828369	657.145691	703.059937
ENSG00000087087	SRRT	97.69532	73.570404	59.24921	39.147209	49.900806	42.488468	63.240242	74.706291	131.13298	93.170303	129.983139	140.856949
ENSG00000087088	BAX	76.438538	64.808685	41.984875	40.213566	87.096519	54.685093	61.610989	44.578506	31.280804	35.326313	30.951391	40.279819
ENSG00000087095	NLK	38.921936	47.497826	59.545788	59.25441	71.03614	74.202499	39.903194	46.780922	30.554028	30.177002	65.351685	61.851364
ENSG00000087111	PIGS	74.242775	81.937889	61.042046	56.210094	78.146843	72.202538	56.575752	75.383789	64.127396	55.554836	61.034863	61.030602
ENSG00000087116	ADAMTS2	3.32639	3.621352	2.646365	2.985472	2.357458	2.50352	6.621133	6.171533	4.290547	4.570466	4.594313	4.959512
ENSG00000087128	TMPRSS11E	0	0	0	0	0	0	0	0	0	0	0	0
ENSG00000087152	ATXN7L3	61.27544	73.673721	58.490032	39.357845	66.27198	52.23645	62.085838	46.817493	62.788342	76.065224	76.546425	65.820557
ENSG00000087157	PGS1	14.7271	18.630205	11.639996	11.269981	15.71905	16.218763	16.051302	14.100335	22.926819	22.034622	20.791376	19.311369
ENSG00000087191	PSMC5	100.485985	84.161552	88.124008	46.049335	111.16478	102.972649	77.325424	80.78347	144.482346	150.824249	77.430031	59.978786
ENSG00000087206	UIMC1	8.549329	15.375182	15.551977	3.656631	20.46981	16.602015	19.461971	6.194579	15.239394	14.294227	17.251757	18.867353
ENSG00000087237	CETP	0	0	0	0	0	0	0	0	0	0	0	0
ENSG00000087245	MMP2	105.6689	98.736794	16.923048	18.203169	37.56612	33.966042	115.313087	139.372925	204.896759	211.277283	40.461746	46.009056
ENSG00000087250	MT3	0.483191	1.036447	0.5215	0.885835	0.763536	0.482381	3.996264	2.415664	0.189481	0.140084	1.943124	1.856889
ENSG00000087253	LPCAT2	6.870031	7.972679	4.592802	3.89335	2.455938	2.692172	7.031866	11.095754	28.53359	23.478865	7.062226	7.054761
ENSG00000087258	GNAO1	44.963619	40.39801	53.84573	55.498795	53.977291	72.311584	54.746124	47.643322	17.120127	17.626957	64.141808	65.994202
ENSG00000087263	OGFOD1	21.677021	33.456345	25.523886	18.881859	28.60276	25.016443	22.05184	10.005028	29.758423	28.757521	35.644875	33.558403
ENSG00000087266	SH3BP2	29.853445	33.569344	14.49749	14.947271	15.927078	23.036818	35.143772	17.817133	26.037294	29.856962	16.98547	23.872129
ENSG00000087269	NOP14	8.461959	9.217077	4.783624	5.009607	5.808864	5.626021	6.162355	7.644924	12.942089	13.452183	9.349741	9.739505
ENSG00000087274	ADD1	272.749542	142.68132	134.224182	128.450943	169.882034	148.200821	130.555176	169.998734	157.485214	158.109695	192.203827	261.38913
ENSG00000087299	L2HGDH	8.74079	8.60067	4.978306	4.557572	10.68114	12.505003	6.546789	7.891283	5.0117	5.065166	8.682919	9.20901
ENSG00000087301	TXNDC16	12.885958	16.396877	33.470112	30.646225	31.838999	37.637905	19.270672	26.061573	9.658904	7.823818	34.87204	34.65144
ENSG00000087302	RTRAF	36.973206	31.263636	33.826256	33.929707	32.925995	34.592632	48.957825	66.857033	53.577026	56.379627	51.033085	45.138557
ENSG00000087303	NID2	23.561501	21.155359	0.425398	1.926697	1.728006	0.445357	17.478895	18.65757	20.743357	24.652819	14.994574	15.826118
ENSG00000087338	GMCL1	15.117544	18.710644	14.028257	13.211244	12.836543	13.953277	10.364766	15.049142	20.366091	16.032276	26.905272	24.464922
ENSG00000087365	SF3B2	128.607666	191.276398	100.076126	98.758484	181.025909	157.94017	171.840775	125.553833	102.905701	111.156944	132.813934	140.258255
ENSG00000087448	KLHL42	33.824398	37.219852	40.529552	39.259396	41.979801	46.872269	28.244911	32.34478	30.379143	29.423748	61.975048	61.185169
ENSG00000087460	GNAS	760.194092	894.084106	1119.258789	1212.465698	1285.446289	1377.901001	943.128296	955.962463	1208.482178	1212.518677	1048.412964	1171.621094
ENSG00000087470	DNM1L	74.905167	63.923878	98.89933	67.94429	55.455791	63.013107	61.969364	71.450706	45.585106	44.783485	90.134552	82.508163
ENSG00000087494	PTHLH	2.364666	3.730133	0.522449	0.637857	0.284476	0.461293	1.949387	2.224753	9.43785	8.430385	1.823303	2.77097
ENSG00000087495	PHACTR3	8.870564	8.730299	18.721775	17.119247	22.696712	23.726351	8.993482	7.099164	3.506516	2.422683	15.028039	14.056611
ENSG00000087502	ERGIC2	11.176812	12.529002	10.894245	12.213452	9.069762	11.065495	9.503457	13.578883	21.569464	18.997282	18.156969	18.121502
ENSG00000087510	TFAP2C	0.550579	0.240918	0.188027	0.210432	0.336356	0.130442	1.451796	1.649123	23.826757	23.939636	0.824096	0.754264
ENSG00000087586	AURKA	35.337784	32.115376	26.552767	34.748791	40.092056	34.321278	18.570745	17.876732	24.606546	28.022799	34.491699	29.289581
ENSG00000087589	CASS4	4.569323	4.147204	0.438663	0.330423	0.128455	0.10773	0.679225	0.583888	3.118466	3.381405	1.860656	2.3726
ENSG00000087842	PIR	7.999838	8.639956	13.336292	14.335755	23.351215	15.778296	12.722959	12.150206	4.561821	4.930956	23.244253	21.69747
ENSG00000087884	AAMDC	10.336491	2.758095	1.612632	0.708111	2.163305	1.13906	1.914834	2.694142	0.331989	0.310863	7.322082	0
ENSG00000087903	RFX2	19.836155	16.722557	6.786712	6.593769	11.80146	11.383299	15.726739	18.225945	6.194036	7.484995	11.300254	12.780474
ENSG00000087995	METTL2A	30.826832	18.297468	15.465294	17.374302	14.757792	15.46941	9.528554	14.587024	12.755239	12.470261	19.860956	33.550163
ENSG00000088002	SULT2B1	0.457643	0	0.186207	0	0	0	0	0.4242	0.201494	0.836288	0	0
ENSG00000088035	ALG6	13.590114	16.930977	6.941641	7.417789	14.98379	15.26753	5.10819	11.62186	19.638891	11.950897	6.613546	23.24229
ENSG00000088038	CNOT3	1.150467	1.418672	0.767461	1.0208	1.090727	0.667903	2.343328	2.893134	0.805125	0.932119	2.192236	1.269983
ENSG00000088053	GP6	0	0	0	0	0	0	0	0	0	0	0	0
ENSG00000088179	PTPN4	4.796396	6.844784	5.909452	7.133784	6.362126	8.16558	3.976248	5.942816	4.794227	5.712903	10.505974	10.073966
ENSG00000088205	DDX18	56.7794	55.535248	51.042934	54.927547	51.208729	60.301277	38.959572	43.847588	47.596096	45.686398	86.596672	78.418449
ENSG00000088247	KHSRP	93.74527	117.269325	88.937912	97.238632	127.264389	134.262131	83.029213	94.304619	102.102654	109.266792	114.646576	129.320526
ENSG00000088256	GNA11	27.012474	31.482475	5.72206	5.781429	22.118433	7.02228	24.400616	8.385669	36.01965	42.098572	22.319189	12.427924
ENSG00000088280	ASAP3	7.015994	0	0	0	0	0	0	1.872703	0	0	0	0
ENSG00000088298	EDEM2	17.107307	21.62538	16.214579	11.496623	19.057291	16.492418	21.27471	17.437017	16.942636	17.026386	21.067528	16.753799
ENSG00000088305	DNMT3B	21.532528	22.90111	19.567654	18.516018	19.782949	18.558168	14.913222	16.754065	5.804883	5.551733	26.970297	26.406549
ENSG00000088320	REM1	0	0	0	0	0	0	3.179532	3.595615	0.635536	0	0.225832	0
ENSG00000088325	TPX2	47.598499	46.283806	37.147774	39.456341	48.693645	51.551514	33.729454	31.333279	35.000561	34.513897	48.101295	34.685001
ENSG00000088340	FER1L4	11.915389	10.974815	4.067497	4.85733	3.859651	3.049432	8.901699	15.233676	0.953757	1.848225	4.599699	1.945853
ENSG00000088356	PDRG1	46.506966	57.669392	30.308559	27.242083	52.279118	39.612358	60.942307	42.410267	23.741179	29.349922	44.420853	36.233162
ENSG00000088367	EPB41L1	27.722546	29.322237	13.239701	12.854198	39.361214	19.184355	26.430691	26.314119	21.932644	21.282204	19.745783	19.889416
ENSG00000088386	SLC15A1	0.088611	0	0.057833	0.19417	0	0	0.313893	0.176449	0.126078	0.139815	0	0
ENSG00000088387	DOCK9	5.250536	6.49198	2.101393	1.729574	1.319584	1.518466	1.318363	2.546133	4.010699	3.399288	2.617817	2.961366
ENSG00000088448	ANKRD10	139.69487	171.303055	152.954346	155.525574	117.235428	144.700119	157.122406	214.366623	127.588173	112.405823	194.258896	185.991211
ENSG00000088451	TGDS	16.711359	22.875347	13.108288	13.300506	16.663389	17.463253	20.258877	15.583251	12.696862	9.85311	13.557445	12.864248
ENSG00000088538	DOCK3	5.913983	5.301049	7.9909	8.045637	5.393147	4.889244	5.366162	5.48886	7.308204	7.916068	8.050924	8.573922
ENSG00000088543	C3orf18	18.884504	14.602722	4.404768	9.38459	15.021675	10.264114	13.614197	13.855057	8.393748	12.717169	12.320286	11.499439
ENSG00000088682	COQ9	62.961922	68.381905	63.786064	67.817764	66.633934	56.692741	72.690987	66.393471	63.710564	80.324158	69.094055	69.209908
ENSG00000088726	TMEM40	0	0	0	0	0.145077	0	2.151347	2.585498	11.471181	11.685849	0	0
ENSG00000088727	KIF9	9.150052	9.404733	1.729451	1.615245	2.694834	1.822974	2.926083	3.072907	3.240413	2.580858	4.511868	4.356583
ENSG00000088756	ARHGAP28	18.946445	14.984204	4.767849	4.914137	9.168403	10.611562	22.981234	30.741089	92.791916	82.338173	18.629225	19.085989
ENSG00000088766	CRLS1	11.653875	16.695097	16.818865	16.783491	8.390574	9.094895	33.336761	42.629848	22.557962	14.052497	15.129234	27.098038
ENSG00000088782	DEFB127	0	0	0	0	0	0	0	0	0	0	0	0
ENSG00000088808	PPP1R13B	7.131038	5.8591	6.626917	5.99482	8.600973	10.997979	7.70366	8.375988	12.151315	11.105989	8.518003	7.814754
ENSG00000088812	ATRN	22.292477	25.133671	22.670479	21.313303	30.670864	32.144745	25.438593	27.381487	26.416246	26.898054	34.147717	33.028645
ENSG00000088826	SMOX	21.195019	22.192905	13.493224	11.716262	18.79253	19.179649	22.189663	23.654396	20.939932	26.959835	18.193987	18.356762
ENSG00000088827	SIGLEC1	0.139751	0.079804	1.235008	1.595307	0.248703	0.315715	0.28991	0.24144	0	0	0.043677	0.030637
ENSG00000088832	FKBP1A	62.411793	54.364174	55.685596	127.304626	60.338299	41.885693	33.539268	54.858658	71.32473	88.621071	49.926315	176.316467
ENSG00000088833	NSFL1C	55.204723	54.838982	39.672363	34.017075	52.706371	39.286884	53.770058	36.298023	31.544607	34.391048	55.287918	48.696533
ENSG00000088836	SLC4A11	1.046479	0.788191	0.590037	0.603239	1.72376	1.532147	0.894026	0.783765	0.957516	1.04285	0.977759	0.447458
ENSG00000088854	C20orf194	24.729126	23.02268	22.897671	22.17878	17.915234	18.005148	18.793848	18.565203	19.712408	20.118847	38.775036	33.89994
ENSG00000088876	ZNF343	18.604731	15.719789	11.035759	11.211679	14.438452	14.909564	12.378388	14.099049	12.502562	14.134043	12.83295	13.025033
ENSG00000088881	EBF4	7.730561	12.128733	19.385298	17.638983	15.648186	12.368916	21.87488	18.147793	7.076818	8.788202	15.325874	11.218714
ENSG00000088882	CPXM1	121.220901	131.542511	55.020866	62.339413	129.445023	120.222168	147.000229	129.224503	62.243336	71.129021	103.597069	80.139023
ENSG00000088888	MAVS	19.868387	19.282738	8.0971	8.07816	12.728547	14.543798	12.584828	12.021446	17.634356	19.065582	12.564434	12.356599
ENSG00000088899	LZTS3	29.402912	34.264301	46.340302	40.858234	54.057217	44.61549	35.585567	30.535667	11.84511	12.710138	30.500208	25.20801
ENSG00000088926	F11	0	0	0	0	0	0	0	0	0	0	0	0
ENSG00000088930	XRN2	15.958483	15.084838	17.030642	10.397582	6.315523	6.795395	20.478415	21.176365	16.152248	13.880763	25.962418	28.016136
ENSG00000088970	KIZ	13.634739	9.574894	7.000435	6.236198	4.04073	4.538456	15.79793	16.596493	7.308984	7.054167	12.62352	11.795338
ENSG00000088986	DYNLL1	507.970612	408.068787	468.280487	429.212677	434.329834	385.444946	353.624939	413.805481	482.447113	458.377808	509.374268	515.065369
ENSG00000088992	TESC	0.700614	1.228777	1.571694	0	0	1.045051	2.089925	1.564479	0	0	1.248932	0.956253
ENSG00000089006	SNX5	134.092194	88.765266	50.651352	53.683296	43.559227	38.622097	48.597263	105.996353	76.748322	76.905449	58.277397	129.514084
ENSG00000089009	RPL6	922.771729	834.029907	941.347351	982.17804	1020.105652	1018.171936	997.985779	875.26886	573.90625	548.453857	929.896423	999.692871
ENSG00000089012	SIRPG	0	0	0	0	0	0	0	0	0	0	0	0
ENSG00000089022	MAPKAPK5	14.849858	20.574348	20.81805	27.67469	19.588806	19.111399	15.536986	18.237312	13.178127	11.333922	21.716776	24.603077
ENSG00000089041	P2RX7	1.854843	1.824355	0.27809	0.270482	2.167182	2.084369	0.392815	0.683504	0.523009	0.440909	0.637135	0.633963
ENSG00000089048	ESF1	24.743319	20.549149	15.355543	15.478678	10.169743	10.557307	12.280836	15.50432	19.77029	16.709551	34.590881	29.312262
ENSG00000089050	RBBP9	39.74892	36.166454	19.462521	21.36445	12.014304	12.340813	23.16074	24.844467	28.423223	26.638851	43.037426	38.521439
ENSG00000089053	ANAPC5	75.480988	121.565407	51.980515	79.180725	91.577431	69.491623	67.070084	108.062866	106.647926	61.486729	56.995926	69.77961
ENSG00000089057	SLC23A2	27.790472	28.076124	24.9191	25.363247	26.845934	27.514591	23.54793	6.287763	19.45466	17.601189	37.758713	37.300171
ENSG00000089060	SLC8B1	8.546274	7.801951	3.258473	3.076437	4.153382	4.7439	9.121783	8.280442	8.588343	8.829638	5.670741	4.567958
ENSG00000089063	TMEM230	97.172745	111.230064	99.865746	5.780776	107.566414	120.810524	92.452492	105.365974	156.686356	144.915436	116.981361	120.384064
ENSG00000089091	DZANK1	8.495371	7.690052	3.504816	4.286857	1.469643	1.52204	5.785738	6.170758	3.213814	3.902794	8.768124	8.593995
ENSG00000089094	KDM2B	49.288662	48.834892	34.650307	34.970985	41.278255	42.053326	41.022366	43.698448	33.622883	31.708157	64.626709	63.25639
ENSG00000089101	CFAP61	3.456533	2.599876	0.216408	0.311018	0.31302	0.405849	1.061092	0.842996	0.047967	0.13298	1.152342	1.198683
ENSG00000089116	LHX5	6.997285	7.251592	18.240139	19.496775	10.478252	9.113587	20.07324	20.075312	5.403816	5.966043	34.835888	38.454144
ENSG00000089123	TASP1	2.610398	3.957281	3.817174	2.770066	2.057549	1.584941	3.570549	3.079524	5.679161	5.034087	2.961171	3.27889
ENSG00000089127	OAS1	0	0	0	0	0	0	1.444321	1.067423	0.321298	0.475872	0	0
ENSG00000089154	GCN1	28.912474	29.130043	19.624819	18.269642	27.097328	25.550236	23.288565	21.111078	28.190907	30.765558	15.30114	13.391694
ENSG00000089157	RPLP0	960.539795	1472.295044	901.284363	869.135681	1020.196167	984.906433	1166.538574	824.711426	1013.752747	1087.163452	962.891541	746.498962
ENSG00000089159	PXN	55.453037	59.221176	28.342239	26.623772	28.416042	33.510368	54.119595	48.958092	73.576981	81.584152	42.320267	33.049492
ENSG00000089163	SIRT4	4.227795	6.527331	8.120476	9.268034	7.148443	6.585324	5.09941	6.058978	4.014096	3.707938	5.424718	7.999504
ENSG00000089169	RPH3A	5.793694	4.54925	11.444445	11.047721	10.905075	12.240119	0.695701	0.610945	0.415146	0.648298	5.221217	3.719937
ENSG00000089177	KIF16B	7.00759	7.313118	3.528343	3.0752	2.256892	2.306685	5.888407	7.614477	9.92748	10.476536	7.576837	9.169428
ENSG00000089195	TRMT6	10.494115	12.783843	3.196817	9.677239	7.858654	8.506459	5.792857	6.686192	13.316915	12.764374	26.292112	22.575062
ENSG00000089199	CHGB	74.779945	59.722122	85.860573	77.887863	97.973198	86.871384	71.258545	65.086426	12.88517	14.24382	69.386032	74.636703
ENSG00000089220	PEBP1	382.534302	431.439667	449.450287	418.476746	490.582764	433.811768	342.859741	312.715912	328.586456	338.759888	469.69754	446.339111
ENSG00000089225	TBX5	0	0	0	0	0	0	0.907485	0.822665	0	0	0	0
ENSG00000089234	BRAP	17.717844	18.73093	15.970087	15.701278	21.032793	22.226963	15.331079	16.991941	18.201056	17.422983	30.991205	27.76436
ENSG00000089248	ERP29	229.362289	217.61235	127.6642	107.820465	164.525879	109.161255	267.144806	163.926498	169.059738	215.479813	123.765709	100.084763
ENSG00000089250	NOS1	0.548429	0.55136	0.43024	0.380197	0.629786	0.780582	0.136772	0.20646	0.039851	0.017501	0.286354	0.320332
ENSG00000089280	FUS	185.155228	44.407452	30.742874	45.395153	31.31439	90.981667	73.014542	107.301544	95.060867	78.263512	158.388779	85.585091
ENSG00000089289	IGBP1	81.00872	74.783821	74.305298	70.134445	84.190041	89.955284	84.371994	67.432716	52.921936	67.094734	97.13324	75.378464
ENSG00000089327	FXYD5	2.04227	2.749064	1.291831	0	0.680944	0	24.167795	7.367042	3.437411	4.594116	1.015301	3.717461
ENSG00000089335	ZNF302	64.114609	62.681053	52.59906	51.57943	36.995415	44.436504	44.985023	50.590855	54.190735	52.971607	97.371559	87.026741
ENSG00000089351	GRAMD1A	62.641174	68.092873	30.801117	41.027969	63.375729	51.216675	45.849564	67.418419	37.352787	27.181829	53.619213	57.515232
ENSG00000089356	FXYD3	0.245459	0.210789	0.362778	0.544896	0.073339	0.084945	7.667704	4.819925	2.742961	4.735781	0	0.210509
ENSG00000089472	HEPH	27.265638	29.282558	12.158723	10.21554	16.578638	16.405855	17.04302	17.616716	26.781944	24.386675	19.463421	14.973193
ENSG00000089486	CDIP1	0.060173	0.152221	0	0.132958	0	0	0.149316	0.231979	0	0.281467	0.247432	0.136164
ENSG00000089505	CMTM1	3.384369	5.930002	1.322662	1.742422	4.785472	4.951676	0	4.934944	0	0.306105	3.420377	4.634264
ENSG00000089558	KCNH4	0.561934	0.361067	0.724946	0.881796	0.245671	0.095368	0.622804	0.475108	0.049948	0.083085	0.87546	0.472355
ENSG00000089597	GANAB	81.331818	106.047607	20.049299	19.430197	44.183525	45.17783	70.458054	66.461273	67.813675	83.218628	68.382828	51.713051
ENSG00000089639	GMIP	18.659002	16.744251	14.31716	14.389067	20.217712	19.89554	17.14603	15.811746	8.300848	8.34223	16.088184	14.83521
ENSG00000089682	RBM41	10.629869	10.000995	10.90608	8.718201	11.063266	11.332287	6.234789	8.008401	9.916155	7.751528	15.705882	15.783457
ENSG00000089685	BIRC5	44.230976	37.337135	26.03297	44.278748	35.818684	37.71434	25.06332	23.278065	31.139877	21.877962	62.780727	59.572018
ENSG00000089692	LAG3	2.807613	2.94321	3.537873	3.726552	2.748964	2.248153	4.457833	4.075495	2.141447	1.799744	7.058379	6.611845
ENSG00000089693	MLF2	169.315079	120.832146	134.250519	134.35466	196.184967	188.399521	136.388168	136.146042	124.489647	141.153946	158.988678	130.020462
ENSG00000089723	OTUB2	0	0	0	0	0	0	0	0	0	0	0	0
ENSG00000089737	DDX24	0	0	0	0	0	0	0	0	0	0	0	0
ENSG00000089775	ZBTB25	13.918783	15.363055	10.191614	9.48548	12.824177	13.155198	13.958291	17.195658	7.022061	6.65407	13.310668	12.11007
ENSG00000089818	NECAP1	16.271788	13.416374	3.317755	14.148197	12.19546	2.105312	10.825672	8.13693	3.002197	5.430198	10.96083	2.185131
ENSG00000089820	ARHGAP4	2.900516	3.672552	1.325538	1.306525	1.438795	1.491856	5.240944	3.224977	1.342864	5.848686	2.066283	1.818692
ENSG00000089847	ANKRD24	3.048316	2.342658	3.186537	3.074119	2.029922	1.676434	3.212886	2.660668	0.510651	1.077567	1.916953	1.225604
ENSG00000089876	DHX32	46.549938	37.066525	30.056107	29.546278	32.441555	32.728737	23.268433	24.77006	29.359814	26.244411	49.242531	49.880165
ENSG00000089902	RCOR1	35.948856	38.574684	27.141109	29.41465	36.519268	41.734268	46.311821	57.627613	47.492424	41.987953	47.075031	48.562
ENSG00000089916	GPATCH2L	50.894615	53.622044	21.266703	34.932129	49.396305	45.691525	39.146446	35.93055	32.288563	30.194723	67.129692	42.208103
ENSG00000090006	LTBP4	81.572266	77.116966	36.647972	51.477737	31.660662	29.69692	104.168564	76.268318	69.229782	68.375938	44.511883	36.063919
ENSG00000090013	BLVRB	59.448364	63.322193	13.747969	12.031181	51.38459	46.246735	54.980198	45.085594	48.306	50.310871	28.637985	12.44551
ENSG00000090020	SLC9A1	12.104369	11.459698	7.694372	7.633522	12.252174	10.926966	11.991188	12.158863	20.91592	22.037386	15.624229	13.744814
ENSG00000090054	SPTLC1	30.960415	31.169554	21.532837	21.462175	33.660408	33.595062	28.372313	34.417065	34.478508	33.511978	36.086655	38.091759
ENSG00000090060	PAPOLA	90.192932	101.727699	111.613976	116.73217	106.169312	120.187019	81.660782	116.484863	137.100067	134.323166	175.647476	189.982498
ENSG00000090061	CCNK	61.344105	56.357296	14.719238	27.739141	6.768357	6.997242	28.829971	22.962812	14.612983	14.246575	20.082428	69.488602
ENSG00000090097	PCBP4	235.21199	258.918518	82.861946	95.810768	234.982147	76.371941	245.851135	134.087952	22.264172	71.388412	103.501343	98.881668
ENSG00000090104	RGS1	0	0.086753	0	0	0	0	2.118288	1.810609	0.073802	0.163687	0.247136	0
ENSG00000090238	YPEL3	23.833916	32.3503	39.255836	41.180367	43.275887	36.255302	34.654907	31.520233	19.066439	20.343128	22.798246	25.295149
ENSG00000090263	MRPS33	4.993834	2.43302	4.183152	4.785353	3.941903	2.909721	2.472403	1.310931	4.199319	4.528822	7.492696	7.165519
ENSG00000090266	NDUFB2	69.961014	63.999191	57.530632	54.863602	51.611378	57.25721	63.152111	19.373894	64.735008	75.601898	16.440302	13.075809
ENSG00000090273	NUDC	90.63736	83.753731	50.985931	48.927788	104.809006	98.012527	58.607716	50.108604	63.417885	87.35482	66.875465	59.39415
ENSG00000090316	MAEA	30.69425	66.046982	40.839546	9.735123	31.203173	6.655433	15.891006	32.518906	25.284975	59.944603	18.447069	11.074033
ENSG00000090339	ICAM1	5.76819	7.174085	0.192775	0	3.865299	1.443882	4.510246	4.819144	6.171355	6.555592	7.141938	4.666027
ENSG00000090372	STRN4	127.844795	134.93837	103.381897	83.749611	138.636398	106.077301	122.850212	77.624908	82.52964	131.552139	138.559784	83.676239
ENSG00000090376	IRAK3	0.057572	0.07864	0.331761	0.311653	0.127091	0.161053	0.341589	0.444631	1.17438	0.639389	0.419427	0.423418
ENSG00000090382	LYZ	0	0	0	0	0.10548	0.242716	1.718214	0.401475	0	0	0	0
ENSG00000090402	SI	0	0	0	0	0	0	0.368408	0.306347	0	0	0	0
ENSG00000090432	MUL1	27.417133	34.119411	20.912834	20.385633	33.136383	31.880644	25.715036	23.830435	32.694538	31.948212	63.116646	56.1786
ENSG00000090447	TFAP4	17.826969	16.913939	14.615391	16.313971	24.352562	21.936296	13.080589	14.479886	23.017193	24.351299	9.087163	7.688596
ENSG00000090470	PDCD7	47.071793	45.637085	33.906994	32.112312	53.403843	50.77071	50.095528	48.131996	42.542171	41.682678	49.833149	42.282879
ENSG00000090487	SPG21	13.014228	60.833363	58.137539	66.625626	85.198021	83.697449	66.733612	61.107899	87.709312	86.738411	70.016754	60.34586
ENSG00000090512	FETUB	0.050855	0	0	0	0.196808	0.338373	0.054142	0	0	0	0.056454	0.062768
ENSG00000090520	DNAJB11	32.728565	27.63184	19.984509	18.822386	31.339928	42.450909	20.903639	36.611465	36.104828	36.998318	31.572813	48.44418
ENSG00000090530	P3H2	11.751073	11.989799	1.327882	1.625325	4.41991	4.636942	17.88209	18.778088	30.396687	28.791574	5.254487	4.270203
ENSG00000090534	THPO	0.359683	0.848953	0.242086	0.487678	0.347997	0.470246	0.191468	0.330898	0.413778	0.465866	0.865803	0.552709
ENSG00000090539	CHRD	23.937845	22.468758	15.061805	6.856451	9.319037	16.16498	11.87371	7.723995	2.625484	5.641397	11.384385	8.356474
ENSG00000090554	FLT3LG	0.702185	0.128855	0	0	0.577409	0	0.156865	0.137569	0.268282	0	0	0.188412
ENSG00000090565	RAB11FIP3	10.06434	9.364347	8.997511	8.630849	4.977687	4.984033	13.878323	13.536866	3.687362	4.01854	6.154227	7.536065
ENSG00000090581	GNPTG	19.955017	21.18714	12.656029	12.619313	12.908793	11.369813	21.701786	20.096539	19.895103	27.436495	8.965994	23.157196
ENSG00000090612	ZNF268	9.51608	11.152614	2.986517	4.461861	9.282557	5.58824	6.780686	5.168899	11.199604	6.969987	32.156418	31.516134
ENSG00000090615	GOLGA3	15.63715	13.011353	16.14283	14.686638	13.483504	13.632404	18.786022	18.488115	16.971586	17.631313	14.278775	15.260938
ENSG00000090621	PABPC4	94.93483	104.641075	72.258766	68.753937	84.747475	80.36792	141.961746	89.397072	100.005089	88.757912	134.827774	82.268059
ENSG00000090659	CD209	0.090548	0.150106	0	0	0	0	0	0	0	0	0.175802	0
ENSG00000090661	CERS4	8.966496	26.222738	19.215164	14.540086	20.080784	16.041162	18.80373	17.561071	13.378442	14.49255	11.814253	10.670921
ENSG00000090674	MCOLN1	9.581882	12.574364	9.262269	9.963346	12.329208	8.037618	10.190913	9.898941	15.002882	16.413145	10.578918	8.951188
ENSG00000090686	USP48	4.095613	4.843489	7.961241	8.012753	5.842167	5.603286	7.095757	4.917085	5.573158	5.719764	6.706768	6.72707
ENSG00000090776	EFNB1	109.151718	113.646469	82.900436	72.430756	113.544136	101.006126	137.296631	110.222649	69.675774	76.855431	89.101616	76.091888
ENSG00000090857	PDPR	27.380411	35.392406	7.048048	9.857931	15.473922	24.671034	20.151197	13.722176	10.897613	19.739435	18.123104	16.416708
ENSG00000090861	AARS	62.091038	67.442268	44.456425	52.869934	64.068123	76.915169	62.190807	59.864788	53.284603	58.045616	41.721928	35.638969
ENSG00000090863	GLG1	94.089996	85.99379	49.113628	51.040386	94.403084	97.215683	76.904205	81.947266	91.863434	90.580009	79.503494	75.823616
ENSG00000090889	KIF4A	17.902336	17.244308	11.006493	8.998736	14.316166	15.851396	7.656143	8.11017	13.643959	12.689469	16.34831	14.041718
ENSG00000090905	TNRC6A	42.21212	41.218964	13.500167	19.280754	31.167383	25.301065	39.456432	17.778637	22.207611	42.494759	38.904671	29.193174
ENSG00000090924	PLEKHG2	28.076653	30.833025	22.05052	20.520023	20.725384	21.73481	28.140755	29.946201	40.915691	42.495163	36.815334	33.108551
ENSG00000090932	DLL3	24.885567	33.952953	32.450253	29.807108	52.572437	47.411705	28.761412	24.426146	11.284288	12.940069	36.751118	38.822842
ENSG00000090971	NAT14	20.992985	18.057352	62.589767	57.106033	80.279022	69.38665	92.572617	67.488991	19.094193	42.024906	50.183792	40.744896
ENSG00000090975	PITPNM2	4.063604	5.344367	8.263148	7.097136	7.630543	8.856624	6.143142	5.390535	4.051789	3.93677	6.038422	5.350768
ENSG00000090989	EXOC1	64.185059	51.935417	58.206352	60.337849	49.803516	46.904587	42.258755	54.651466	39.041725	27.38397	100.536781	69.066216
ENSG00000091009	RBM27	14.138302	22.730492	17.14135	17.217607	25.866213	25.642611	15.641378	21.016718	17.008738	16.097631	23.44511	22.572498
ENSG00000091010	POU4F3	0.493918	0.555107	0	0	0	0.316283	0	0.146888	0.165649	0	0.235122	0.696711
ENSG00000091039	OSBPL8	31.875025	48.913952	53.632458	35.011349	60.771767	73.018837	28.433584	50.112297	47.164494	45.240326	16.63168	74.03421
ENSG00000091073	DTX2	4.233635	3.139121	2.245506	1.288664	2.32942	5.41497	6.116899	3.494257	3.142565	9.289354	1.876739	2.656133
ENSG00000091106	NLRC4	1.1114	1.625436	2.148637	1.543405	0.870086	1.04049	1.886578	1.716757	0.517243	0.839434	1.344153	1.035313
ENSG00000091127	PUS7	3.83496	5.035251	4.496013	3.9108	3.519523	3.358089	2.186658	2.225912	11.898203	9.830444	8.483147	9.077523
ENSG00000091128	LAMB4	0	0	0	0	0	0	0	0.029938	0.050136	0	0	0
ENSG00000091129	NRCAM	24.080677	33.418697	83.924545	80.708176	51.978848	65.290291	58.245056	77.373215	17.580097	16.051399	80.54319	80.228371
ENSG00000091136	LAMB1	336.110809	406.200256	41.31443	42.853783	39.201542	11.280135	488.490143	308.226929	440.207397	465.251099	96.398308	103.85598
ENSG00000091137	SLC26A4	0	0.046218	0	0	0	0	0	0.019565	0.198578	0.132129	0.05749	0.04176
ENSG00000091138	SLC26A3	0.087393	0	0	0	0	0	0	0.060643	0	0	0	0
ENSG00000091140	DLD	21.668547	34.166969	33.657318	38.741508	27.470325	32.157761	27.440948	43.228264	32.684525	37.830173	49.400257	63.788006
ENSG00000091157	WDR7	4.73479	5.698106	6.310008	5.797693	6.754415	7.40349	4.353322	5.195614	3.979066	3.859113	7.307803	7.316387
ENSG00000091164	TXNL1	10.524246	18.870565	17.3393	18.150434	11.98178	15.019965	14.775475	20.606489	10.855023	10.891028	19.380962	27.985771
ENSG00000091181	IL5RA	4.922769	4.891797	0.080687	0.109236	0	0.045143	0.305573	0.41263	0	0	0.68413	1.416276
ENSG00000091262	ABCC6	0	0	0	0	0.035283	0	0	0	0	0.113345	0	0
ENSG00000091317	CMTM6	67.491173	74.337349	35.299656	38.028183	58.134083	64.975197	54.565781	63.536087	129.069946	111.276146	84.648186	83.397957
ENSG00000091409	ITGA6	31.54344	34.799633	15.551046	26.860306	11.01408	12.941884	21.180777	27.388613	15.62579	30.491352	40.466782	25.906477
ENSG00000091428	RAPGEF4	4.141976	3.960089	2.288671	2.568518	1.49909	1.65168	5.935498	4.855591	1.160942	1.059141	3.973681	3.845227
ENSG00000091436	MAP3K20	20.153996	20.692133	8.998851	8.878326	15.253968	17.178261	13.488558	16.011778	35.811283	40.018764	22.311874	21.624504
ENSG00000091482	SMPX	10.529981	11.901225	0	0	0	0	2.563491	3.737493	1.980939	0.578709	10.263262	10.203927
ENSG00000091483	FH	37.614769	48.958515	27.979504	38.747208	41.311424	26.621164	35.038876	30.023693	23.610136	32.754059	55.432163	57.916679
ENSG00000091490	SEL1L3	8.03261	8.555279	1.664734	1.710323	2.32763	3.340137	12.557592	11.697071	18.382309	17.482706	7.521322	7.267511
ENSG00000091513	TF	1.203968	0.754655	1.2176	1.500495	0.702798	0.540835	1.687284	2.715126	0.540933	0.30994	0.660863	0.887422
ENSG00000091527	CDV3	54.308231	49.532681	27.196032	27.609154	46.167213	51.591019	30.785694	35.686401	46.931499	47.056549	75.762497	64.439499
ENSG00000091536	MYO15A	2.992929	2.66421	4.118908	3.747922	2.159005	1.921557	4.035657	3.036541	0.802828	0.952749	2.754397	2.661404
ENSG00000091542	ALKBH5	100.802391	110.847275	103.827843	108.997414	133.944534	130.942139	126.775421	113.918648	68.985291	69.516685	105.704216	125.475548
ENSG00000091583	APOH	0	0	0	0	0	0	0	0	0	0	0	0
ENSG00000091592	NLRP1	203.98613	283.896027	150.28743	147.969833	536.456482	617.360046	210.790787	213.471268	78.210075	82.60141	152.64917	169.411743
ENSG00000091622	PITPNM3	4.657592	4.644578	6.18596	5.926773	4.484021	3.461562	6.330343	6.665278	5.364005	5.956648	5.87778	4.782817
ENSG00000091640	SPAG7	133.079071	101.90049	95.861122	103.736061	89.306396	102.309731	91.720123	85.185028	105.863289	112.310692	94.78653	103.926048
ENSG00000091651	ORC6	34.046898	9.625386	23.23362	15.348697	30.536825	21.995586	19.420538	14.517928	15.728641	22.884148	27.802612	31.532148
ENSG00000091656	ZFHX4	12.530918	21.446806	15.405739	14.222746	33.741943	36.26569	20.265612	24.868736	10.021804	9.359992	28.389368	26.606241
ENSG00000091664	SLC17A6	23.220114	25.068005	35.041126	34.017006	26.317148	31.257341	5.2913	8.963553	1.53703	1.122411	43.058987	41.316826
ENSG00000091704	CPA1	0.475101	0.417165	0	0	0	0	1.227041	1.351911	0.145548	0.112446	0	0
ENSG00000091732	ZC3HC1	13.837927	20.44858	14.21782	14.469331	20.315285	19.213032	13.64683	15.293819	16.29142	16.445696	25.197037	18.079578
ENSG00000091831	ESR1	0.483253	0.532069	0.22955	0.172386	0.059376	0.038546	0.350701	0.428542	0.036019	0.099859	0.326303	0.378353
ENSG00000091844	RGS17	5.798557	9.008593	14.310871	14.136993	7.7193	10.673822	5.649161	8.937379	3.141359	2.041793	17.994198	16.826952
ENSG00000091879	ANGPT2	1.677699	1.535472	0.238078	0.222337	0.28578	0.458377	0.561196	0.688302	2.158508	2.179048	2.663136	2.331335
ENSG00000091947	TMEM101	38.646561	58.444778	46.223495	38.019814	50.975033	39.037151	45.521954	40.955597	33.745541	35.914936	36.247139	32.581242
ENSG00000091972	CD200	99.984627	104.490242	142.519363	137.335236	169.545746	186.527878	126.500191	152.773865	50.79969	50.119678	151.607971	153.966644
ENSG00000091986	CCDC80	42.831284	31.817003	1.562866	1.534752	8.504216	8.654572	18.466824	17.712822	12.176819	12.525559	9.996207	9.464104
ENSG00000092009	CMA1	0	0	0	0	0	0	0	0	0	0	0	0
ENSG00000092010	PSME1	36.242966	26.404934	20.540688	21.976187	8.8506	25.046713	15.207617	14.119221	46.960449	43.476048	29.177486	37.727657
ENSG00000092020	PPP2R3C	33.419228	24.516541	25.342754	25.177023	24.529158	25.23452	19.827347	17.904806	16.004419	15.475298	37.942787	33.121658
ENSG00000092036	HAUS4	23.242487	35.49712	24.428799	23.428629	33.65736	30.094912	32.499119	30.984953	23.361778	30.639582	30.013634	23.508635
ENSG00000092051	JPH4	32.090439	33.392029	35.857502	11.648432	36.412189	31.073231	49.32616	44.329617	2.438824	9.906586	23.277529	20.610939
ENSG00000092054	MYH7	15.15965	14.153922	0.117746	0.114932	0.101101	0.161937	3.716199	3.629093	0.160832	0.160165	4.154938	4.423321
ENSG00000092067	CEBPE	0	0	0	0	0	0	0	0	0	0	0	0
ENSG00000092068	SLC7A8	51.892769	48.300709	11.908752	12.129355	30.750908	30.410397	16.855951	18.574312	20.337221	20.017033	16.488443	17.580025
ENSG00000092094	OSGEP	58.686588	51.458481	22.397755	39.971939	29.40967	33.120708	23.588182	40.423634	41.110073	38.632706	50.513359	73.883987
ENSG00000092096	SLC22A17	104.215797	95.649467	79.310341	60.108242	144.448746	91.991875	100.660263	75.237953	33.880371	35.722687	73.492577	73.962463
ENSG00000092098	RNF31	15.7247	20.453079	9.856527	9.178398	14.861778	18.481991	14.017255	13.122382	17.077925	19.748592	15.01653	11.794552
ENSG00000092108	SCFD1	4.527109	13.621128	15.96359	12.246663	13.296004	7.287351	14.901105	16.50297	27.992413	29.92268	39.474361	26.392113
ENSG00000092140	G2E3	20.055853	23.665758	23.163822	11.997571	20.428572	20.426262	10.167198	14.286265	7.872618	6.507322	24.871223	24.817383
ENSG00000092148	HECTD1	39.954998	37.865059	30.403011	25.15741	31.987226	38.471165	52.780109	32.118423	104.42643	46.433784	50.497143	46.563042
ENSG00000092199	HNRNPC	429.117096	299.64325	304.894745	328.939514	440.125458	412.722626	298.914246	313.77417	234.317444	246.288574	290.797302	352.728882
ENSG00000092200	RPGRIP1	0.250669	0.291265	0.330362	0.238795	0	0.304923	0.189699	0.239027	0.335315	0.28637	0.426085	0.328779
ENSG00000092201	SUPT16H	79.372276	80.350052	64.806061	66.255341	83.078773	87.077736	63.176903	67.509445	76.801216	68.912262	108.810471	79.748306
ENSG00000092203	TOX4	56.679958	50.642334	28.962746	27.384256	43.325703	41.495216	38.591003	39.66885	38.474293	41.361767	56.149693	52.625149
ENSG00000092208	GEMIN2	21.717525	23.741417	23.478563	20.217646	19.431528	20.368134	16.881023	16.523619	14.029012	16.499664	15.895552	21.621311
ENSG00000092295	TGM1	2.918743	3.68777	5.223302	4.124595	3.138118	3.084269	8.971652	6.360081	2.936995	1.883083	3.967633	3.416689
ENSG00000092330	TINF2	48.725803	4.20594	48.227211	47.129887	53.370693	54.236729	50.763542	55.396973	52.186241	52.823311	68.566849	56.999046
ENSG00000092345	DAZL	0	0	0	0	0.110916	0	0.171635	0.169499	0.094619	0.174181	0	0
ENSG00000092377	TBL1Y	1.735443	1.279163	0.165211	0.166205	0.199802	0.227405	0.68135	1.073744	2.376954	2.172749	0.90518	0.629823
ENSG00000092421	SEMA6A	46.20089	41.739571	25.500875	25.366459	49.676945	50.88633	56.043961	77.021027	51.210678	46.530376	29.806627	33.078762
ENSG00000092439	TRPM7	8.344271	10.049838	7.59371	3.018767	6.461829	7.978726	8.047233	3.420136	8.141857	12.51525	12.56857	10.262049
ENSG00000092445	TYRO3	30.107103	36.651604	22.813726	23.953798	15.711523	28.82373	45.257046	37.886959	34.086182	14.894196	30.246983	6.933511
ENSG00000092470	WDR76	6.37004	5.459261	2.311498	2.350514	3.728302	3.958575	3.11509	4.285717	10.185162	9.732594	6.422668	6.440609
ENSG00000092529	CAPN3	1.040441	0	0	0.883541	0.585069	0	1.205322	1.325256	0	0	0.332189	0.753599
ENSG00000092531	SNAP23	32.785271	11.284744	8.022122	7.907859	3.329465	7.162816	7.018129	8.489339	6.021053	8.799865	9.820857	12.075917
ENSG00000092607	TBX15	6.683398	6.380593	0.102014	0.057372	0	0.071128	2.309937	3.666692	19.231419	19.243637	3.408046	3.665314
ENSG00000092621	PHGDH	85.689499	115.944969	25.521324	21.826599	71.871758	108.707191	54.164795	43.095245	85.231323	101.700226	66.131409	55.685555
ENSG00000092758	COL9A3	20.448084	20.316025	1.438844	1.024368	11.427967	6.0669	22.536343	15.442367	32.478508	44.383472	4.095107	4.426394
ENSG00000092820	EZR	78.8013	73.195938	33.759933	32.136105	77.158829	83.712631	84.57682	89.734161	136.193375	135.629898	78.052361	78.263519
ENSG00000092841	MYL6	547.237488	504.010559	447.595581	289.850433	350.364746	280.447754	446.841156	318.458557	88.057045	383.720795	391.654785	363.54306
ENSG00000092847	AGO1	24.962147	22.471224	20.638691	20.119881	34.83651	37.48365	23.485914	24.220913	2.487498	2.11666	26.993336	26.122751
ENSG00000092850	TEKT2	28.359684	22.587458	5.209532	3.573121	4.386611	3.445833	15.021275	9.161522	2.721842	3.062667	3.003924	6.910514
ENSG00000092853	CLSPN	10.324414	10.499084	4.956787	5.32866	8.939683	9.952492	3.628896	4.621671	11.861179	10.121839	13.049759	12.521038
ENSG00000092871	RFFL	17.402998	18.307556	15.840296	15.840667	19.974247	20.144295	15.422806	15.534307	16.380722	15.000336	17.048504	18.523312
ENSG00000092929	UNC13D	0.437118	0.713496	0.119885	0.3045	0.375193	0.123287	0.697955	0.441587	1.069031	1.226521	0.445201	0.090659
ENSG00000092931	MFSD11	10.186468	9.605627	9.898709	8.171731	9.838002	8.189022	11.859002	10.299295	15.738142	16.428574	15.148952	13.084663
ENSG00000092964	DPYSL2	102.005074	95.437447	94.185898	79.669891	160.579514	163.128494	82.498299	80.506508	40.568127	41.540195	131.019623	130.265656
ENSG00000092969	TGFB2	17.92157	21.61628	4.779363	5.105554	8.00349	10.19687	17.546562	21.295218	22.393728	20.975519	10.385617	10.542704
ENSG00000092978	GPATCH2	22.466127	26.095839	20.881495	18.20112	28.775475	32.282902	16.913046	19.034985	18.63497	17.422289	27.818333	25.436655
ENSG00000093000	NUP50	43.701214	33.592525	31.702085	23.646095	26.567585	28.167303	19.168602	21.556995	45.373306	34.720638	76.292473	71.551491
ENSG00000093009	CDC45	5.255267	1.27334	1.622057	0.553323	4.29135	0.517076	2.183257	0.603992	12.373705	13.826435	2.364875	2.481754
ENSG00000093010	COMT	6.10407	6.848561	17.280449	7.016824	5.697869	7.240486	33.002121	34.77145	14.41239	30.712959	26.058498	43.385395
ENSG00000093072	ADA2	11.359878	37.914707	3.576344	0.585323	32.020226	36.405788	20.662634	22.932352	3.717484	4.746139	36.062008	36.254601
ENSG00000093100	AC016026.1	0	0	0	0	0	0	0	0	0	0	0	0
ENSG00000093134	VNN3	0	0	0	0	0	0	0	0.131858	0	0	0	0
[truncated: 56,289 more rows]

## Sheet: DEGs
Muscle fibers
BAMS		FSHD2		FSHD1		FSHD1M
Gene	FC	Gene	FC	Gene	FC	Gene	FC
MRPL30	-23.489	MRPL30	-24.808	ENSG00000262160	-23.3149	INO80B-WBP1	-24.1946
UTP14C	-23.2608	STIMATE-MUSTN1	-24.5211	SMARCA5-AS1	-23.0273	MRPL30	-24.0916
TIGD1	-23.243	UTP14C	-24.2406	XIST	-12.7721	ENSG00000270299	-23.7748
ENSG00000231369	-22.7735	ENSG00000257411	-24.0025	RGPD2	-11.6998	ENSG00000249456	-22.9906
NDUFC2-KCTD14	-22.6639	ENSG00000231369	-23.7368	TSIX	-11.5897	SIK1	-22.9783
ENSG00000255730	-22.5838	NDUFC2-KCTD14	-23.6429	SOCS7	-11.472	CHL1	-11.3346
ACAD11	-22.3833	PIK3R2	-23.3814	PDXDC1	-11.0309	CYP51A1P2	-11.1327
PIK3R2	-22.3694	ENSG00000267740	-23.1341	SNX15	-10.8589	URM1	-10.9829
FGFR1OP	-11.3456	COX6B1	-11.8472	ENSG00000277577	-10.6375	MYH8	-10.6585
RGPD8	-11.2247	RGPD8	-11.5476	TCEAL5	-10.0443	ENSG00000255730	-10.5171
TMEM132C	-11.065	SGSM3	-10.9538	FKBP9P1	-9.86978	ASAH2	-10.4834
LINC00662	-10.9917	ZNF717	-10.1748	ENSG00000258465	-9.50081	ISY1	-10.4323
SLITRK2	-10.7087	NCAM1-AS1	-10.1062	TCEAL6	-8.96394	BORCS7-ASMT	-10.3257
ENSG00000284431	-10.5526	ARL6IP4	-10.0764	PWP2	-8.86918	MYL1	-10.067
BRD2	-10.4553	HLA-C	-9.92818	METRNL	-8.78827	GTF2IRD2P1	-9.98482
RPE65	-10.4553	NBPF26	-9.9272	ENSG00000269466	-8.70844	ENSG00000231851	-9.96572
TNNC1	-10.2825	TLCD4-RWDD3	-9.91802	DGCR6	-8.58298	NBPF10	-9.90193
FAM47E-STBD1	-9.82529	ENSG00000284041	-9.56532	NOMO3	-8.54406	ENSG00000267699	-9.87689
NCAM1-AS1	-9.78515	ADAMTS7P3	-9.47522	POLR2J3	-8.44464	RSPH10B2	-9.7884
HLA-C	-9.60782	TCP1P1	-9.47063	ENSG00000243960	-8.37733	DPP6	-9.59435
IL5RA	-9.54377	IL10RB-DT	-9.43299	CEMP1	-8.28225	CNTN4	-9.58382
ENSG00000267575	-9.45962	ENSG00000269487	-9.40863	TRIM43	-8.21562	PRDX1	-9.56056
FAM183A	-9.43354	ARPIN-AP3S2	-9.12718	LINC01310	-8.20217	CBLN4	-9.53706
STARD5	-9.42791	ENSG00000235095	-8.92946	ENSG00000215146	-8.11999	GSTM1	-9.47767
SSBP1	-9.41872	CSPG4P12	-8.8959	VIP	-8.10252	U2AF1L5	-9.38961
SPAG17	-9.41117	NFKBIL1	-8.44349	TAF11L11	-8.07646	NOMO1	-9.22083
FAM166B	-9.35808	AKAP14	-8.14905	ENSG00000255432	-7.9781	NOTCH2NLA	-8.93581
MYBPC1	-9.27764	KLF2P1	-8.1309	TRIM43B	-7.82546	XIRP1	-8.92449
SLC39A12	-9.25144	HERC2P3	-8.12321	ENSG00000268799	-7.82003	ACBD3-AS1	-8.90923
IER3IP1	-9.24152	POTEF	-8.03149	SLC34A2	-7.73407	PWP2	-8.78539
ENSG00000284041	-9.23914	MED15P9	-7.92337	CARS	-7.69076	MIR22HG	-8.73417
KHDRBS2	-9.23089	ENSG00000240661	-7.54946	TRIM49	-7.63324	ARL6IP4	-8.5171
C4orf47	-9.1989	ENSG00000258830	-7.54917	LINC02268	-7.56961	MYBPH	-8.51601
CAPSL	-9.17655	TCF19	-7.47228	MBOAT7	-7.56961	VGLL2	-8.50968
RNFT1-DT	-9.16116	MTCO1P3	-7.40645	MBD3L2	-7.54166	MYOT	-8.40557
TCP1P1	-9.14833	GSTA3	-7.3364	TAF11L12	-7.3765	NAV2-AS2	-8.38711
SLC4A5	-9.14536	PDIA6	-7.31008	ENSG00000226007	-7.3708	FOLH1	-8.37204
ENSG00000269487	-9.08701	ENSG00000258033	-7.30483	ENSG00000262115	-7.30582	MYOD1	-8.16672
ENSG00000257918	-9.03967	IER3IP1	-7.28374	FAM225A	-7.18995	MYLPF	-8.14505
TEKT4	-9.01703	MYMK	-7.23808	PRAMEF12	-7.16211	MSC	-8.09327
MAP1LC3B2	-9.0054	MTCP1	-7.22624	MAP3K20-AS1	-7.15498	SMPX	-8.08035
ENSG00000267122	-8.95619	ZNF790-AS1	-7.14219	ENSG00000250386	-7.06357	DGCR6	-8.03072
TTR	-8.94753	CCHCR1	-7.097	TRIM43CP	-7.06146	LMOD3	-7.99509
APOE	-8.87115	RRN3P2	-7.09171	ENSG00000255856	-7.05685	ZHX1-C8orf76	-7.92087
ENSG00000259280	-8.79589	MIR210HG	-7.0777	LINC02820	-7.05222	ZNF98	-7.86971
WNT1	-8.79265	INSC	-7.04374	CRYBB2	-7.03334	DES	-7.85413
ANKRD66	-8.75421	ENSG00000226644	-6.99621	ENSG00000259113	-6.99024	ATP1B4	-7.81155
LINC02303	-8.74579	PHBP2	-6.99175	RFPL4AL1	-6.94329	VASH1-AS1	-7.80731
POTEF	-8.71131	LSP1P4	-6.97733	LINC00928	-6.92564	PDXDC1	-7.80392
TSPEAR-AS1	-8.67513	OR4D1	-6.96272	MDP1	-6.86582	ENSG00000232063	-7.7288
MYF6	-8.67258	LINC01291	-6.96272	RFPL4A	-6.58572	OMD	-7.68373
LYNX1	-8.65138	ENSG00000249572	-6.95026	ENSG00000236941	-6.52992	NPIPB14P	-7.65113
ENSG00000249773	-8.63144	WDR77	-6.88672	COX6B1P4	-6.47188	ASB5	-7.63995
ENSG00000235095	-8.60811	AGER	-6.87701	NPPA	-6.36333	FAM135B	-7.63754
CSPG4P12	-8.57228	ENSG00000236164	-6.86321	ENSG00000272801	-6.29801	ITGB6	-7.58702
LINC00488	-8.55804	OAS2	-6.76141	NUTM2A	-6.2378	C9orf64	-7.53834
CROCC2	-8.55786	LINC01123	-6.75359	FAM90A27P	-6.2296	SERPINA3	-7.50183
HTD2	-8.32789	SNHG21	-6.75356	EIF5AP2	-6.22135	CLEC18C	-7.48234
ACBD3-AS1	-8.28316	NPPB	-6.73526	ENSG00000235010	-6.1664	LRTM1	-7.36527
CDHR4	-8.27456	RIMBP3B	-6.7126	SNX31	-6.1664	ROPN1L	-7.33801
EVX1	-8.25026	PRSS56	-6.71008	TAF11L14	-6.1664	C4orf47	-7.30254
DPP6	-8.19116	C11orf97	-6.68705	ENSG00000249620	-6.1664	TAP2	-7.28514
ENSG00000221870	-8.15788	ENSG00000228021	-6.66978	ENSG00000255983	-6.14909	ENSG00000241409	-7.25597
NAV2-AS2	-8.15587	LAT	-6.64128	ENSG00000255449	-6.11626	ENSG00000260136	-7.24156
NFKBIL1	-8.12313	ZNF503-AS1	-6.63298	ZSCAN4	-6.10029	LMOD2	-7.23932
ENSG00000249621	-8.07295	HLA-DRB1	-6.62586	ENSG00000274471	-6.09128	TCF19	-7.20577
FAM216B	-8.04051	HSPA8P8	-6.51797	RHOXF1-AS1	-6.01184	MAP3K20-AS1	-7.15145
DNAI2	-8.03101	FAM189A1	-6.50693	MIR3940	-5.74581	PLAAT4	-7.12245
C2orf73	-8.02596	LINC02506	-6.47619	ACTG1P2	-5.63173	CNTN6	-7.02114
ZNF558	-7.93798	ENSG00000213058	-6.47075	ACTG1P11	-5.63173	SLC10A2	-6.94572
OR7C1	-7.91651	ENSG00000256377	-6.46672	CLEC3A	-5.59873	KLHL40	-6.9375
BCYRN1	-7.91185	NMRK2	-6.4349	C2orf74	-5.58122	ENSG00000236723	-6.91455
SAP25	-7.89687	ENSG00000204365	-6.33353	ENSG00000261266	-5.31098	KCNE1B	-6.83276
LRRC9	-7.89364	KIF25-AS1	-6.32158	DCTD	-5.29506	ENSG00000234789	-6.8196
LINC00880	-7.88552	ENSG00000266106	-6.24069	RFPL4B	-5.25353	HTR5A-AS1	-6.74211
AKAP14	-7.83001	NUBP1	-6.23104	NBPF10	-5.12151	FMO1	-6.71654
KLF2P1	-7.81061	PITX3	-6.19506	ENSG00000250538	-5.10656	DUSP27	-6.70881
FGF7P3	-7.73365	GJD4	-6.15822	CALCA	-4.98078	ENSG00000251484	-6.67478
ENSG00000266642	-7.72089	TNMD	-6.14635	ENSG00000257951	-4.94141	UTP4	-6.65345
SULT1A2	-7.70634	GNAT3	-6.13621	HSPA6	-4.77909	MUSK	-6.62968
RNASEK-C17orf49	-7.61921	SLC39A12	-6.13166	ENSG00000261478	-4.59669	ENSG00000232486	-6.61114
LINCMD1	-7.61388	SAMD12	-6.11478	BARHL2	-4.57338	MYBPC1	-6.58634
SLC28A3	-7.60705	DYSF	-6.11026	HOXA-AS3	-4.46028	CUZD1	-6.56991
MED15P9	-7.60332	CCK	-6.09797	HOXB9	-4.43439	OAS3	-6.54456
MAT1A	-7.6028	CCDC93	-6.00686	MRPS27	-4.3514	SLC39A12-AS1	-6.47474
CYP26C1	-7.58276	DNAI2	-5.90601	C1orf61	-4.33965	FAM153B	-6.4579
ENSG00000259867	-7.57004	RPS14P8	-5.77947	BLCAP	-4.33302	CCDC93	-6.45554
ENSG00000265702	-7.55529	SNX22	-5.69902	HSPA7	-4.26078	CD93	-6.45018
ENSG00000259848	-7.52534	PTPRC	-5.61421	KDM4E	-4.2594	CCN4	-6.44243
PRR29-AS1	-7.51701	LINC00488	-5.43873	MIR9-3HG	-4.22979	SLCO1B3	-6.43455
ENSG00000229023	-7.4856	TRIM56	-5.19142	BARHL1	-4.20503	NEUROD6	-6.37553
CBSL	-7.48359	BCYRN1	-5.15239	MST1L	-4.1977	CLEC1A	-6.37553
ENSG00000255847	-7.47517	GJA4	-5.13212	NPY2R	-4.19749	SMYD1	-6.33557
C1orf105	-7.45329	RPL27	-4.89274	TMEM11	-4.14942	TP63	-6.30538
ENSG00000253308	-7.42319	MYOD1	-4.78863	ENSG00000197376	-4.11254	MYOM3	-6.28806
LMOD2	-7.40573	TRIM55	-4.76655	HOXB8	-4.08753	MXRA5Y	-6.25601
CFC1	-7.32691	MRPL49	-4.72418	UBFD1	-4.06975	ENSG00000236540	-6.25574
SPAG4	-7.3172	FAM124B	-4.64222	ZNF213	-4.01848	SH3BP5	-6.24069
FOLR1	-7.29989	SOST	-4.59809	TMEM269	-3.93392	TMEM170A	-6.21777
C22orf15	-7.29076	ADGRF5	-4.58853	GTF2A2	-3.93289	TBX3	-6.20264
LINC00682	-7.26128	CDC20B	-4.43471	ENSG00000249388	-3.92119	ALDH1A3	-6.18424
ENSG00000260664	-7.25172	FAR2P1	-4.41812	ENSG00000283073	-3.91572	ADGRF5P1	-6.17467
NKX6-3	-7.23184	SPAG17	-4.38453	ZNF720	-3.88332	MYL4	-6.1651
ENSG00000258830	-7.22567	CDH19	-4.31929	HOXA5	-3.83554	FMOD	-6.15075
EWSAT1	-7.2028	FOLR1	-4.304	UBE2G2	-3.70487	CXCL8	-6.14919
TBX10	-7.17444	ANKRD20A11P	-4.30321	HOXA6	-3.69915	CLDN2	-6.14919
LINC00404	-7.16874	ATOH1	-4.26911	TRPC5	-3.64382	MYH3	-6.14492
LINC01765	-7.15343	CYP4F29P	-4.2675	EMC6	-3.64257	PRR32	-6.12842
C20orf85	-7.15064	CROCC2	-4.26476	HOXB-AS3	-3.56346	APOL6	-6.12499
TCF19	-7.14925	GJA5	-4.26455	KCTD4	-3.55689	TLR4	-6.10859
LRRC74B	-7.14714	CDH15	-4.25613	BLOC1S2	-3.53664	SRPK3	-6.09873
ENSG00000273312	-7.14412	CFAP299	-4.208	DDX19A	-3.44464	TLR3	-6.07343
C9orf135	-7.11468	CDHR4	-4.15445	INHBB	-3.4065	RAPSN	-6.0719
YES1P1	-7.09772	HOXB1	-4.13684	HOXA4	-3.37905	LINCMD1	-6.0719
ATXN3	-7.08275	LINC02730	-4.10341	COPZ1	-3.37189	TACR2	-6.06173
MTCO1P3	-7.08137	RPL15	-4.06862	GSTM1	-3.3644	TNNI2	-6.06173
SRXN1	-7.04855	INTS4P1	-4.06524	ENSG00000261668	-3.3592	TNNT3	-6.03066
UMODL1-AS1	-7.04212	NDUFA7	-4.04975	ZNF160	-3.35269	LINC01266	-6.00806
SLC22A18	-7.03781	ENSG00000273312	-4.02635	ENSG00000256417	-3.34772	GPR19	-5.98053
GSTA3	-7.0168	GPD2	-4.00838	APOL4	-3.3006	ERG	-5.97404
COA6-AS1	-7.00961	KCNJ13	-4.00557	C5orf58	-3.27999	EGR4	-5.9632
CYP4F29P	-6.97225	TTLL10-AS1	-3.91645	GLRA1	-3.27344	ZNF99	-5.95227
FAR2P3	-6.95687	FAM183A	-3.91623	FSTL4	-3.2613	TRIM55	-5.94637
CA4	-6.93308	MUSK	-3.91138	TAFA5	-3.25536	ZNF268	-5.93818
C2orf15	-6.92716	RAB43	-3.89305	HOXB6	-3.23864	ENSG00000269534	-5.93542
CHMP1B2P	-6.91443	ANKRD33B	-3.87432	HOXA9	-3.22374	ENSG00000269966	-5.92252
MYMK	-6.91321	ENSG00000269397	-3.85508	AGTR2	-3.22214	MYH2	-5.92252
MTCP1	-6.90229	ENSG00000265702	-3.84603	LDHAP2	-3.20906	XIRP2	-5.92252
COL6A4P2	-6.86302	OLIG3	-3.83219	HOXC8	-3.20589	KLHL41	-5.91
LRRC18	-6.84969	VGLL2	-3.80563	HOXB5	-3.19156	LINC02352	-5.90564
DNAJC14	-6.84113	MYF6	-3.74573	PSMC1	-3.13747	GATD3A	-5.90422
LGSN	-6.83797	PRND	-3.73361	CASC9	-3.11009	FGF1	-5.88071
LINC02520	-6.83582	FAM216B	-3.72032	WNT4	-3.07107	MRLN	-5.86909
CCDC93	-6.83248	TSTD1	-3.69215	CRTAC1	-3.06555	ADGRF5	-5.86909
CDC20B	-6.79786	WNT1	-3.67235	CDC34	-3.05825	MYOG	-5.8529
ENSG00000267581	-6.7687	NAA50	-3.62868	NGEF	-3.0455	MLIP	-5.84387
INTS4P1	-6.7687	FGD5	-3.61	SNX18P8	-3.03364	ENSG00000261349	-5.80757
RRN3P2	-6.76761	WNT3A	-3.60186	ENSG00000255366	-3.01445	ENSG00000227544	-5.79534
AMN1	-6.74039	ZNF440	-3.5779	ENSG00000265625	-3.00073	MYPN	-5.74085
LINC02724	-6.73615	TTC29	-3.55818	URB1-AS1	-2.9996	PRL	-5.71535
PHBP2	-6.66875	AGPAT1	-3.54202	SNX18P4	-2.99383	TNNT2	-5.71083
DHRS4L1	-6.6565	RPE65	-3.52656	GABRA5	-2.99018	PDZK1	-5.70234
ENSG00000283692	-6.60651	PIH1D3	-3.52464	HOXC6	-2.98786	NLRP14	-5.70234
ENSG00000259203	-6.59044	MRPL51	-3.51716	MAP3K2-DT	-2.98384	DNM1P47	-5.68257
ENSG00000281468	-6.57005	MYF5	-3.50974	LINC00672	-2.95442	ENSG00000282246	-5.60844
ENSG00000224702	-6.56731	MYH3	-3.49995	ADRA1B	-2.94429	UNC45B	-5.593
HNRNPH2	-6.55847	DNAH12	-3.49162	STAR	-2.94021	RHOXF1-AS1	-5.59121
DRC1	-6.55655	C5orf58	-3.48536	ENSG00000272482	-2.92938	EGR3	-5.56978
ACSBG1	-6.54516	IL5RA	-3.46918	HOXC9	-2.90507	ACTC1	-5.55536
ERICH2	-6.54041	GDF7	-3.44059	TSPAN14	-2.88468	COL1A2	-5.49909
ENSG00000236164	-6.5377	TEKT4	-3.43735	MIR4500HG	-2.83919	ENSG00000262160	-5.43951
ENSG00000274864	-6.53498	MYPN	-3.39041	ENSG00000274253	-2.82407	CAV3	-5.40713
RBKS	-6.53264	TAC1	-3.38646	LINC00645	-2.81961	ICAM1	-5.3616
TRIM54	-6.49424	TSPEAR-AS1	-3.38479	PAK3	-2.80982	RAB43	-5.23529
CPEB1	-6.48622	TNNC1	-3.38233	FAM126A	-2.80433	ZNF257	-5.22257
ENSG00000264515	-6.47813	DDX47	-3.3821	ENSG00000214776	-2.7987	ENSG00000267047	-5.13845
LINC00664	-6.47113	RPL22L1	-3.37036	DHRS3	-2.795	CFH	-5.09372
ENSG00000263772	-6.45125	RNASEH1P1	-3.35551	BIVM	-2.79058	CRHR1	-5.07966
TGM3	-6.4382	TIAF1	-3.35172	GPR12	-2.78978	HNRNPH2	-5.07002
GLRA1	-6.43103	RPH3A	-3.34339	SUOX	-2.77935	C7	-5.04928
ENSG00000249412	-6.43103	C10orf71	-3.33435	ENSG00000249790	-2.74319	DMBX1	-4.97749
ENSG00000247311	-6.43103	TUBB6	-3.33198	MAL	-2.72168	FRMPD1	-4.93393
SNHG21	-6.42979	DAW1	-3.33029	FAM163A	-2.713	ENSG00000223973	-4.87704
CARTPT	-6.41497	STX18	-3.3269	CRTC1	-2.69806	MPZL2	-4.87594
FREM3	-6.4127	ENSG00000279656	-3.30953	LINC02693	-2.68768	NAPEPLD	-4.87065
CMTM5	-6.40689	TRPM3	-3.30796	TRIM65	-2.67602	HSPB3	-4.86517
BEAN1-AS1	-6.40501	STOML3	-3.29487	ENSG00000278012	-2.6676	HTD2	-4.814
SBK2	-6.39836	MAP3K7CL	-3.28057	LINC00622	-2.6635	SORD2P	-4.81017
PRSS56	-6.39108	POU4F2	-3.27726	DAZAP2P1	-2.66172	MYOZ2	-4.78642
ENSG00000277749	-6.37246	C1orf158	-3.27019	NTRK2	-2.65526	ACADSB	-4.78335
GSC	-6.37246	ENSG00000277639	-3.26962	IGFBP3	-2.64795	MIR9-3HG	-4.77632
ENSG00000213058	-6.37005	TRIM61	-3.26756	KLF7	-2.64316	DLX6-AS1	-4.77173
C11orf97	-6.36368	MYBPH	-3.26326	ANOS1	-2.63331	MTND4P24	-4.75295
ENSG00000229896	-6.34732	CLIC6	-3.25002	KCNE4	-2.58731	SENP8	-4.69778
ENSG00000282246	-6.32996	MYOG	-3.24671	HOXB7	-2.55262	RANBP3L	-4.6968
CD99L2	-6.31641	MSX1	-3.24601	ENSG00000258790	-2.5436	TBX15	-4.69421
ZNF503-AS1	-6.31404	SAR1A	-3.24155	PIAS1	-2.54299	ANP32E	-4.68069
MRM1	-6.31267	PTBP3	-3.23848	NTS	-2.53401	SYNC	-4.64174
ENSG00000223991	-6.31267	PKHD1	-3.22691	CBLN2	-2.52491	MYH7	-4.62179
HLA-DRB1	-6.30356	CHAC1	-3.22604	AGFG1	-2.49415	TMEM132C	-4.62035
VWA5B1	-6.29599	OMG	-3.17837	VN1R110P	-2.48879	LINC00880	-4.61602
ANO4	-6.2851	EVX2	-3.15624	UBE2QL1	-2.47016	CRYZL2P-SEC16B	-4.60349
ENSG00000247324	-6.2851	ROPN1L	-3.14705	ENSG00000274628	-2.4685	AGT	-4.59933
PTPRC	-6.28497	PLPBP	-3.14704	ENSG00000278840	-2.46587	SCARA5	-4.55037
HKDC1	-6.25665	NOP56P3	-3.13342	FAM95B1	-2.45105	OLFML1	-4.51907
SOST	-6.24521	ENSG00000235695	-3.12253	TNFSF10	-2.44746	OGN	-4.49799
OMG	-6.24334	ZNF528-AS1	-3.12026	ADRA1A	-2.4448	CFI	-4.49202
ENSG00000236266	-6.22295	MCIDAS	-3.11541	MAFA	-2.43638	NRK	-4.44012
FGF4	-6.22295	KCNE1B	-3.09541	STRBP	-2.43273	RAB3D	-4.43584
TTLL10	-6.22156	ENSG00000259848	-3.08039	GDI1	-2.42996	HAPLN1	-4.41441
MYH7	-6.21551	BCL6B	-3.07787	ENSG00000251095	-2.42543	NID2	-4.40755
SLC2A1-AS1	-6.20694	LINC00654	-3.04941	UNC5A	-2.41343	CHRNA1	-4.37467
ENSG00000230623	-6.20344	ENSG00000259370	-3.01103	FNBP1L	-2.4094	ALG10B	-4.36294
ENSG00000254768	-6.19976	MRLN	-3.00321	RAB38	-2.40202	DNM3OS	-4.35749
ENSG00000254760	-6.19976	PECAM1	-3.00006	NDST3	-2.40177	SLN	-4.29413
ELN-AS1	-6.1964	UNC45B	-2.99262	BEND6	-2.39529	DUSP5	-4.2385
USP3-AS1	-6.17226	MYBPC1	-2.98733	TMEM176B	-2.38038	COL21A1	-4.22055
ENSG00000248399	-6.16366	TEKT1	-2.98452	LINC02303	-2.37355	CTHRC1	-4.21803
LINC02506	-6.15502	SLC13A4	-2.97696	LINC02381	-2.36886	LPP-AS2	-4.21275
ALDH1L1	-6.1464	MYO18B	-2.97121	PLEKHJ1	-2.36155	WDR77	-4.20941
RPS4XP22	-6.13406	KNSTRN	-2.97053	ENSG00000279602	-2.35111	ENSG00000253525	-4.2088
NMRK2	-6.11717	HIST1H3E	-2.96497	ENSG00000260597	-2.34895	P2RY14	-4.2088
FSHR	-6.11381	MIR133A1HG	-2.96001	PBX1	-2.33774	PRKAR1A	-4.20806
CYP11A1	-6.10492	CCDC144NL-AS1	-2.95834	NTSR1	-2.33334	COL3A1	-4.20723
ENSG00000272729	-6.08517	NUMB	-2.95652	RPL7AP38	-2.31848	OSMR	-4.17872
ENSG00000258752	-6.07258	ZNF578	-2.94938	DKK1	-2.31126	ENSG00000279656	-4.17046
MYH2	-6.07059	ALX1	-2.93144	ENSG00000269887	-2.30843	ZMPSTE24	-4.16698
WDR49	-6.06751	LINC02575	-2.90735	GTF2I	-2.30205	SLC22A3	-4.14892
ISM2	-6.03425	C2orf73	-2.90717	CADM1	-2.29455	COL6A3	-4.09243
NAPEPLD	-6.02797	PCDHA11	-2.90328	NR5A2	-2.29271	KIAA0040	-4.05953
FHAD1	-6.02267	CLDN5	-2.89469	SNX10	-2.29064	FN1	-4.0498
DNAH11	-6.02189	F11R	-2.87363	MGAT4C	-2.27892	ANKHD1-EIF4EBP3	-4.04874
ENSG00000226310	-6.01987	TTR	-2.87221	TOX2	-2.27291	TUBB1	-4.04866
LINC01886	-6.01041	VWA5B1	-2.86569	ADAMTS16	-2.27212	SLC16A12	-4.0375
ENSG00000204365	-6.00855	DNAH9	-2.83918	HOXA10	-2.26242	LINC02334	-4.024
CHRNA2	-5.97839	CBLN1	-2.83672	NADK	-2.23804	CXCL12	-4.01796
ENSG00000250906	-5.96466	SLC4A5	-2.82345	BRINP1	-2.23748	B3GALT5-AS1	-4.00906
NLRP3	-5.95492	FKRP	-2.8109	HOXC10	-2.23576	EGR2	-3.98754
TMEM273	-5.94321	MARCH10	-2.80593	ANKRD20A4	-2.22972	LINC00865	-3.98257
PLK5	-5.94321	USP3-AS1	-2.80563	KIAA1324	-2.18896	PGM5	-3.97776
ENSG00000266106	-5.9233	HIST1H2BC	-2.80159	ANKRD20A2	-2.18241	ANGPTL1	-3.95459
ENSG00000259519	-5.92123	CARTPT	-2.79172	RASD2	-2.17702	ALPK2	-3.95008
SERPINB9P1	-5.90927	ENSG00000230882	-2.79075	RCAN2	-2.17261	MAP3K7CL	-3.9245
DHDH	-5.90927	CD93	-2.77933	TUBA1A	-2.16761	ISLR	-3.92372
ENSG00000238260	-5.88499	TUBGCP4	-2.7738	NUDCD3	-2.16618	KLHDC7A	-3.92253
TMPRSS9	-5.87263	NR5A2	-2.76837	SH3BGRL3	-2.16234	PTRHD1	-3.90924
ENSG00000278404	-5.87263	GRM8	-2.74744	TSHZ1	-2.15549	APOBEC2	-3.90271
ROPN1L	-5.84939	LINC00960	-2.74718	EIF2S3B	-2.15399	FOSB	-3.90131
GJD4	-5.83891	RIBC2	-2.74011	OPN3	-2.15381	ASPN	-3.89737
HCRTR2	-5.83706	PI4KAP1	-2.73962	KCNJ10	-2.14367	PDGFRL	-3.87455
ENSG00000268938	-5.8134	MRPL10	-2.71915	HOXC4	-2.13898	FOXC1	-3.86815
GNAT3	-5.81137	CP	-2.71038	KCND2	-2.13796	TBR1	-3.86782
LINC02432	-5.8005	CFAP157	-2.70992	PABPC1L2B	-2.1343	ENSG00000279232	-3.86687
CATSPERD	-5.8005	LRRC71	-2.70926	ANKRD20A1	-2.12882	SP5	-3.85299
LYNX1-SLURP2	-5.78748	DNAH11	-2.70866	SH2D7	-2.12628	GPRC5A	-3.85053
MAP3K19	-5.78084	ENSG00000249621	-2.70751	KCNK12	-2.12209	BHLHE41	-3.8407
CCK	-5.77429	VWA3B	-2.70676	C5orf24	-2.12129	SYNPO2L	-3.84028
ENSG00000259416	-5.76297	MTND4P35	-2.70528	HCN1	-2.1198	AFAP1L1	-3.82762
OPRL1	-5.76093	ENSG00000258752	-2.69081	CLEC18C	-2.11922	TXLNB	-3.8123
CA3-AS1	-5.76093	CFAP52	-2.69047	HOXC-AS2	-2.11656	HK2P1	-3.79876
ENSG00000267765	-5.76093	MAP3K19	-2.68554	NAT14	-2.10757	PPIF	-3.79572
CYB5B	-5.75988	KLHL41	-2.68209	GUCY1A2	-2.1057	RNF6	-3.78605
PURPL	-5.74987	C9orf135	-2.674	SCTR	-2.10555	EDNRA	-3.76295
SAMD12	-5.7369	ENSG00000263276	-2.66696	ENSG00000283366	-2.10437	CDH15	-3.75152
TUBA3GP	-5.72448	NEXN	-2.66144	ENSG00000269994	-2.10283	ENSG00000261490	-3.74696
ENSG00000273658	-5.72423	HSPB3	-2.66095	CSMD3	-2.10094	MYH6	-3.74311
ATP1B4	-5.70268	FAR2P4	-2.6606	BCAP29	-2.0948	STX18	-3.74271
ATP6V0D2	-5.69685	KCNK13	-2.64805	EML1	-2.09099	TNN	-3.73205
ENSG00000254202	-5.69685	KLHL40	-2.64742	ATOH1	-2.08063	RPL23AP81	-3.71666
CA2	-5.6945	HAPLN1	-2.64441	GLYCTK	-2.07412	ENSG00000259583	-3.70327
VGLL2	-5.68209	LGI1	-2.6406	MFSD2A	-2.07368	GALNT5	-3.6955
POU4F2	-5.61485	CHRND	-2.63525	SLC1A2	-2.06965	NPAS4	-3.69385
DNAH12	-5.54417	MYOM1	-2.6329	HOXB1	-2.06073	NPY5R	-3.68711
CCDC170	-5.54333	LMOD3	-2.63166	SLC7A6	-2.05892	ADA2	-3.67793
CCDC60	-5.51068	ENSG00000253525	-2.63119	HOXB4	-2.04914	NFIX	-3.66363
ENSG00000272953	-5.50153	CNTNAP3B	-2.6261	RBP1	-2.04743	DCTN4	-3.6511
ENSG00000258891	-5.48781	NEB	-2.62508	SCG2	-2.04032	TMEM119	-3.64778
TEKT1	-5.48714	LMX1A	-2.61232	EBF1	-2.03145	CHRND	-3.63559
ALG1L13P	-5.46546	HJV	-2.60718	CELF3	-2.02367	ATP6V0C	-3.63046
ASB4	-5.40277	GDF15	-2.60055	ADCY8	-2.02171	DCN	-3.62721
THAP12	-5.37814	XIRP2	-2.59042	SKAP2	-2.01749	APOL4	-3.60901
ARPIN-AP3S2	-5.36359	LINCMD1	-2.58515	RGL3	-2.01137	PITX2	-3.58512
KCNE1B	-5.34254	HOXA-AS3	-2.57614	ELAVL1	-2.00596	SIX1	-3.58343
MYH14	-5.33219	LMX1B	-2.57491	TPI1P2	2.00086	ABHD6	-3.57734
C9orf64	-5.30719	CFAP161	-2.56858	CCDC157	2.00274	GPR50	-3.56695
PYGM	-5.29587	ASB4	-2.55958	GPR17	2.00697	MRPL10	-3.56297
HSPB2	-5.29458	ST8SIA5	-2.54068	SYNE3	2.00712	JPH2	-3.54973
LMNTD1	-5.28709	CHRNA2	-2.53186	S1PR3	2.00934	RAB21	-3.5364
MYH3	-5.28709	DUSP27	-2.53177	LOX	2.01591	MMP1	-3.52202
MARCH10	-5.27179	RAPSN	-2.53046	PCDHGA10	2.01663	PRG4	-3.51509
SNCA-AS1	-5.2675	CASS4	-2.52428	MIEN1	2.01712	SYNPO2	-3.51062
EVX2	-5.25542	MAP4K3-DT	-2.5236	ENSG00000259605	2.01921	CD248	-3.51059
APOOL	-5.25176	CFAP57	-2.52145	CTTN	2.02204	TGFBI	-3.50095
CFAP161	-5.25103	CFAP74	-2.51985	CLDN5	2.02469	VGLL3	-3.49751
SLC6A20	-5.23304	LINC01152	-2.51964	SRPX	2.02742	COL1A1	-3.48682
STMND1	-5.23011	NEFMP1	-2.51635	ENSG00000275180	2.0284	PPP1R3E	-3.47269
SERPINA3	-5.21273	SPHKAP	-2.51465	KIF9	2.02941	GPR78	-3.47127
TRIM55	-5.19382	MYMX	-2.51105	STARD13	2.03188	BGN	-3.45876
ENSG00000261707	-5.19278	MSTN	-2.50745	ANGPT2	2.03634	RGP1	-3.45872
ENSG00000277639	-5.18271	SPTB	-2.5032	CCDC80	2.03707	VCAM1	-3.45563
CFAP99	-5.16873	NTF3	-2.50284	PAQR5	2.03943	GNL3L	-3.43082
MYH8	-5.16749	HTR2C	-2.50212	RNF135	2.04013	OR51E2	-3.42601
GRAMD1B	-5.15865	IFIT1	-2.50006	MYO5C	2.04452	EPAS1	-3.41741
KIF19	-5.15671	CCDC157	-2.49867	ENSG00000257354	2.04594	SGMS2	-3.41706
LINC02575	-5.15385	PRR29-AS1	-2.49138	FIBIN	2.04599	TNRC6C-AS1	-3.41652
ENSG00000226690	-5.14164	SLC24A4	-2.48304	SLC39A8	2.04613	PEAR1	-3.41092
ENSG00000279607	-5.1248	LCTL	-2.48075	CCDC57	2.04644	ENSG00000223414	-3.40947
NACAP8	-5.10584	NWD2	-2.46714	SOHLH2	2.05073	MTCO1P53	-3.40517
LRRC36	-5.10459	CAPSL	-2.46463	SPRY4	2.0535	ENSG00000226690	-3.3893
FAR2P1	-5.10147	FAM166B	-2.4584	PLTP	2.0572	DNAH11	-3.38223
MAL	-5.08357	EFHC2	-2.45564	COL4A6	2.05732	HMGA2	-3.36453
TRPM3	-5.07962	LERFS	-2.44381	LRRC10B	2.06249	CAVIN2	-3.36025
CFAP52	-5.07159	DNAAF1	-2.43105	CA11	2.06655	BLOC1S3	-3.35877
TTC29	-5.07152	CCDC170	-2.42665	DKK2	2.06945	COBL	-3.35221
MYL4	-5.06668	ENSG00000177406	-2.42378	STC1	2.07014	PTGER4	-3.34877
NPY6R	-5.05108	MYOZ2	-2.42282	ENSG00000271327	2.07026	FAM126A	-3.34431
LMOD3	-5.04776	WNT5B	-2.40919	ENSG00000279649	2.0753	SNAI2	-3.34428
LRRC71	-5.0331	GLYR1	-2.39769	CFAP53	2.07817	IFI44	-3.33523
LRRC37A7P	-5.0295	MYL1	-2.39554	SEC14L6	2.07971	OSR1	-3.33141
ATOH1	-5.01875	KIAA2012	-2.39291	HMCN1	2.08249	ENSG00000284057	-3.32871
ENSG00000237846	-5.01087	CFAP47	-2.38908	GLT8D2	2.08417	SLC39A12	-3.32376
ATP6V0C	-5.00207	ENSG00000243444	-2.38275	CPA4	2.09656	GPER1	-3.31831
SLC17A8	-4.97029	ZNF614	-2.38272	OSBPL10	2.10001	MIR503HG	-3.31395
ENSG00000232043	-4.9518	WSCD2	-2.38098	FUS	2.10028	KIAA1755	-3.31055
IGFN1	-4.94313	CCDC144NL	-2.37456	EPHA7	2.10229	QDPR	-3.30932
SGCA	-4.93964	ONECUT3	-2.37257	CAVIN1	2.10539	FLVCR2	-3.30778
PLEKHD1	-4.93249	ENSG00000279159	-2.36939	SNHG5	2.10803	CAPN6	-3.30276
TTC16	-4.91846	COX16	-2.36295	TUBGCP4	2.10887	TENT5B	-3.28883
TTLL10-AS1	-4.89855	ESRRB	-2.36074	CCL2	2.10935	PRELID2	-3.28843
GAPDHP69	-4.87743	MYH8	-2.35477	PRRX2	2.11008	ZNF492	-3.2797
ENSG00000240449	-4.87337	SGCA	-2.35189	PRSS12	2.11063	CKM	-3.27489
SLC13A4	-4.85151	MYOM3	-2.34691	FAM238C	2.1167	CENPH	-3.26641
ADGB	-4.84842	MYL4	-2.34672	STAT6	2.11678	C1orf61	-3.26463
PIH1D3	-4.81	ALX4	-2.34202	HK2	2.11714	S1PR3	-3.2635
PI4KAP1	-4.79953	RSPH4A	-2.33819	SNTB1	2.12247	ENSG00000224425	-3.24718
LINC00632	-4.79302	SIAH3	-2.33453	EHD2	2.12398	SLC28A3	-3.23529
ENSG00000159239	-4.79274	SETD9	-2.32882	SERTM1	2.12461	ANKRD20A7P	-3.2269
MUSK	-4.78591	MYOT	-2.32768	CALB1	2.12655	TNC	-3.22025
LINC00987	-4.78216	ENSG00000272729	-2.32542	NHLRC4	2.12683	ATOH1	-3.21977
MS4A6A	-4.77173	C7orf57	-2.31305	GSTM4	2.1306	ENSG00000280053	-3.21909
MYO18B	-4.77065	CCNO	-2.3128	MEF2C	2.1324	HJV	-3.21123
SLC6A5	-4.76089	JPH2	-2.31091	OLFML1	2.13295	THNSL2	-3.21037
PTPRH	-4.75547	XIRP1	-2.30887	CFLAR	2.13421	ECM2	-3.20464
SLC2A5	-4.7414	MEGF11	-2.30455	IFIT2	2.1348	HLA-C	-3.19832
MAP1LC3C	-4.73654	HOXB9	-2.2944	ZNF528-AS1	2.13715	ERMN	-3.16453
THEM6	-4.73018	CCDC60	-2.29266	WDR78	2.13763	TFDP1	-3.1541
SRPK3	-4.72885	TFCP2L1	-2.29205	MAN2A1	2.13871	TP53I11	-3.14678
FAM81B	-4.72425	FHAD1	-2.28801	APLNR	2.13925	MFAP4	-3.13028
CKM	-4.71543	SHISA9	-2.27645	TMBIM1	2.1405	APBB2	-3.12398
TNNT1	-4.711	TNNT1	-2.27061	LRRC6	2.14064	HTR2A	-3.11471
CASC1	-4.69145	CFAP206	-2.26285	NRAV	2.14268	FAM216B	-3.10625
MYH6	-4.67279	KLF6	-2.25993	FST	2.14414	HFE	-3.09963
GPA33	-4.6688	ZNF593	-2.25708	PALMD	2.14839	HEY2	-3.09308
RAPSN	-4.65753	DNAI1	-2.2461	GCNT1	2.14981	CDKN2B	-3.08832
MYBPH	-4.63672	SHISA6	-2.2447	ZNF154	2.15559	PPP1R1B	-3.07381
PHOX2B	-4.61821	MSC	-2.23371	CHAC1	2.15641	SLC6A13	-3.06548
SLN	-4.59135	FREM1	-2.23198	EGFL7	2.15779	ANKRD66	-3.05744
MIR133A1HG	-4.57864	TNFRSF11B	-2.22878	ULBP1	2.16237	CEP41	-3.05416
KCTD19	-4.57593	FAM81B	-2.2146	DLGAP1-AS2	2.16342	WDR49	-3.04956
SNTN	-4.56858	LYNX1	-2.21189	ALPK3	2.16743	TMEM144	-3.04756
STOML3	-4.56134	PCAT7	-2.2077	YBX2	2.17664	COL8A1	-3.02654
C4orf54	-4.55889	IQCG	-2.18996	EGFR	2.18084	HSPA2	-3.0255
HOXB1	-4.54921	POU4F1	-2.18935	CNKSR3	2.18823	RNF144B	-3.02536
EFHC2	-4.53926	ATP2A1	-2.18543	CREB3L1	2.18876	KLF6	-3.023
CMTM1	-4.53347	CA2	-2.18463	PIGB	2.19072	PTPRC	-3.01162
SPAG8	-4.51573	SRR	-2.17965	LPAR1	2.19265	FOXC2	-3.00286
CFAP47	-4.50811	COL6A4P2	-2.17936	SLC16A3	2.19614	SLC7A11	-3.00009
GAS6-AS1	-4.49513	CFAP77	-2.1646	SLC27A2	2.20557	GXYLT2	-2.99735
IL17B	-4.49018	ENSG00000248265	-2.15719	ELK3	2.20559	FNDC1	-2.98986
C5orf58	-4.48766	MEOX1	-2.1545	SSH3	2.20891	NDST1	-2.9894
CACNA1S	-4.48423	WFIKKN1	-2.15385	RNF144B	2.2143	SLC26A7	-2.9881
C7orf57	-4.475	ATP1B4	-2.15055	CDCA7L	2.21841	CAPSL	-2.98625
VSTM2B	-4.46572	KIF24	-2.14664	TFPI	2.21942	ENSG00000272084	-2.98437
ZNF428	-4.46464	ZNF702P	-2.14555	EMILIN2	2.22211	B3GNT10	-2.98409
SOX1-OT	-4.46421	HOXD3	-2.14546	ZNF528	2.22441	DIPK1C	-2.97897
CDH15	-4.46158	ANKRD66	-2.14288	MME	2.22732	FOXD2	-2.97887
RPS14P8	-4.45867	CLN6	-2.1405	ENSG00000234773	2.23314	LAMC3	-2.97551
ENSG00000222012	-4.4491	MAFB	-2.13433	SAMD15	2.23431	WDR66	-2.97338
ENSG00000230333	-4.43823	ZNF493	-2.13339	HIST1H2BC	2.23569	NFIB	-2.97078
PCSK1	-4.43217	UBXN10	-2.13233	GATA2	2.23642	ANGPT2	-2.96909
ENSG00000279744	-4.43079	ENSG00000253308	-2.13016	ENSG00000273771	2.23864	THBD	-2.96906
ENSG00000283638	-4.42013	C1QL3	-2.1286	CSPG4	2.23865	COL22A1	-2.96614
AJAP1	-4.40745	EYA1	-2.11408	MT-TT	2.24508	LINC00643	-2.96562
DNAI1	-4.39606	AFAP1L1	-2.1139	ENSG00000279744	2.24727	ENSG00000249072	-2.9614
LRTM1	-4.39543	AK7	-2.10885	RNF224	2.25101	TMBIM1	-2.956
ALX1	-4.39463	SYTL3	-2.10737	MATN3	2.25148	PDGFRA	-2.94647
PRDM16-DT	-4.37955	MUC12	-2.10515	FOXJ1	2.25244	IGFBP2	-2.94595
TNNI2	-4.3722	CD83	-2.10473	LMX1B	2.26447	ACTA1	-2.9458
ENSG00000250654	-4.37031	RXRG	-2.09894	NR2F2-AS1	2.26891	DAW1	-2.94562
ALMS1-IT1	-4.36145	C2orf50	-2.0846	PPL	2.27022	FAM160A1	-2.9414
VPS13B-DT	-4.35507	CCDC140	-2.08348	DZANK1	2.27064	NEXN	-2.94017
SVIP	-4.34552	SELENOT	-2.08327	DLEC1	2.27185	SHTN1	-2.9401
TNNI3	-4.34185	KIF19	-2.07694	ENSG00000279738	2.27375	ITPR2	-2.93407
DLGAP2	-4.33973	CRH	-2.07113	MMP14	2.287	IL5RA	-2.92835
LAMP5-AS1	-4.33973	PAQR5	-2.0691	MORN3	2.28769	KIF6	-2.92719
GDF5	-4.33621	CCDC96	-2.06792	LINC02731	2.28906	ZNF223	-2.9257
RYR1	-4.33061	AJAP1	-2.06501	SLC7A11	2.29519	ALX4	-2.92206
HTR2C	-4.32955	PTGER3	-2.06222	ENSG00000239467	2.29693	GBP1	-2.91534
ARID3C	-4.32622	TRDN	-2.05582	RUNX1	2.29795	LRRN4CL	-2.91428
C1orf194	-4.32391	CABLES1	-2.05498	PSD4	2.30182	COLEC12	-2.89986
PAX8	-4.31985	ITGA4	-2.04556	SULT1C4	2.30482	FZD10	-2.89802
FAM92B	-4.30928	ZNF684	-2.04165	SRRM2-AS1	2.30556	ENSG00000280219	-2.89672
DTHD1	-4.3078	PRDM16-DT	-2.04115	S100B	2.30989	C8orf48	-2.89473
TCTEX1D4	-4.30178	PCSK1	-2.03589	MOK	2.31092	LAMA2	-2.88735
TUBA3FP	-4.29685	ENSG00000111788	-2.03538	RPL9	2.31688	ENSG00000267397	-2.88733
CCDC180	-4.28181	CASC1	-2.0255	AMDHD2	2.31719	ACTRT3	-2.88654
MUC12	-4.27785	RPL30	-2.02095	PHF10	2.31766	ENO1P4	-2.88539
TUBA4B	-4.24839	CHRNA1	-2.01961	LRIG3	2.31783	COL12A1	-2.85998
DNAAF1	-4.233	RBM47	-2.01589	CABLES1	2.32424	GPR62	-2.85422
WNT3A	-4.23012	CLMN	-2.01318	HSPB2	2.32513	TMEM173	-2.85038
CLVS1	-4.21347	STMND1	-2.01135	PPFIA4	2.32817	FNBP1L	-2.85033
REEP2	-4.20051	PPP1R42	-2.0103	PCSK9	2.32962	SAMD15	-2.84926
LSP1P4	-4.18678	CRHR2	-2.00651	AHR	2.33027	CPQ	-2.84406
MYPN	-4.1802	CAMK1D	-2.00517	URM1	2.33705	MNS1	-2.83901
NRN1	-4.17898	HIST1H1C	-2.00496	RASSF9	2.34113	SERPINE1	-2.83654
SMYD1	-4.17428	C1orf194	-2.00455	SOD3	2.34467	NT5E	-2.83183
MYOM1	-4.17219	GCNT4	-2.00436	MAK	2.35381	SZRD1	-2.82869
NCKAP1L	-4.16428	MIR503HG	-2.00215	DOCK8	2.35594	NIBAN1	-2.82855
LINC02730	-4.16222	KIAA1324	2.00266	FOXD2	2.35925	WNT1	-2.82844
VWA3B	-4.16171	PAX9	2.00604	ENSG00000278934	2.36274	TEKT1	-2.82508
ENSG00000272405	-4.14999	OGN	2.00908	STRA6	2.36285	DDR2	-2.82238
FAR2P4	-4.14618	DHRS3	2.01653	DAAM2	2.37214	ZBTB37	-2.81471
UBXN10	-4.12913	LRMP	2.02444	CD248	2.37382	GASK1A	-2.80966
ENSG00000267709	-4.10906	GALNT15	2.02802	ARHGEF37	2.37445	TBX18	-2.80916
C9orf24	-4.10146	SP9	2.02985	TBL1XR1	2.37533	TSPAN14	-2.80435
CCDC13	-4.09473	RIPK4	2.02987	PRKAG1	2.37864	FOSL2	-2.80424
CFAP74	-4.08059	TMEM45B	2.03402	PIH1D2	2.38108	TENT5C	-2.79885
ARMC3	-4.07709	RUNX1	2.0341	ZFPL1	2.38816	DDN	-2.79763
ENSG00000284471	-4.07089	SUSD1	2.03579	PILRB	2.38909	MRGPRF	-2.7885
ENSG00000283341	-4.06338	GALNT3	2.03652	ENSG00000248103	2.39148	CHURC1	-2.78111
CRHR2	-4.06	TP63	2.04384	FKBP2	2.40224	SRL	-2.77869
POLR2F	-4.05278	LEFTY2	2.04488	PLA2G4A	2.40541	ENSG00000269993	-2.77735
ENSG00000267213	-4.04733	TNFAIP6	2.04631	FLRT2	2.4056	NUPR1	-2.77392
ENSG00000248367	-4.03976	CRTC1	2.055	KIF19	2.40679	GJA1P1	-2.76851
CAV3	-4.03861	TMC5	2.05559	FNDC1	2.40719	SLC6A4	-2.76051
MAB21L1	-4.03388	NTN1	2.05698	ARSI	2.40745	ID2-AS1	-2.75071
PMEL	-4.03357	VCAM1	2.0611	CCDC146	2.40992	C21orf62	-2.74583
OAS2	-4.0241	CHRM2	2.06524	SNAP23	2.4101	IL1R1	-2.74507
GPR26	-4.02088	COX5A	2.07248	PTH1R	2.41958	ENSG00000278934	-2.74285
MYL1	-4.01848	HLX	2.07308	LINC01876	2.42471	GSX1	-2.74225
TTLL6	-4.01745	AGFG1	2.08165	CFAP77	2.43047	CD44	-2.74115
PPFIA4	-4.00788	CCDC187	2.08333	LAMA4	2.43423	PCLAF	-2.73636
ENSG00000260634	-4.00707	CSTB	2.08366	GALNT12	2.43613	MAMDC2	-2.7338
CFAP43	-4.00391	NRIP1	2.08457	CLDN19	2.4382	TRIM61	-2.71769
PAX7	-3.99779	LURAP1L	2.08545	GBP1	2.44613	SIX2	-2.71012
XIRP1	-3.99482	BBOX1	2.08664	ARHGAP10	2.4471	NEUROG2	-2.70566
IFIT1B	-3.98814	FXYD5	2.08881	C9orf116	2.45111	SLC6A20	-2.70454
AK3	-3.9844	ALDH1A3	2.09719	LCTL	2.45558	MAP3K19	-2.70446
GABARAP	-3.9774	NFIX	2.10212	NME5	2.45702	GDF3	-2.69899
DAW1	-3.97109	RNF207	2.10933	DBX1	2.45872	HAS2	-2.68848
PHOX2A	-3.96837	PCDHA7	2.1159	CPED1	2.45977	THBS1	-2.68643
TRH	-3.96192	TNFSF10	2.11751	COL25A1	2.46456	POGK	-2.6853
CFAP45	-3.9594	SH2D3A	2.12155	TPM2	2.46525	IRX5	-2.68498
ENSG00000267082	-3.95411	ENSG00000273521	2.12183	JPH1	2.46701	LBH	-2.68498
CBLN1	-3.94586	NNMT	2.12358	KLHL30	2.46727	LAMP3	-2.67838
FYB2	-3.94504	ENSG00000222012	2.12521	TANC1	2.46932	MAP3K2-DT	-2.6778
ZMYND10	-3.9435	ENSG00000283930	2.12702	HK2P1	2.46994	PRND	-2.66368
CNTNAP3B	-3.94063	NAPSA	2.12982	EN2	2.46996	ITM2A	-2.66294
C6orf118	-3.93165	RGL3	2.13032	MS4A6A	2.47518	RPE65	-2.65211
CFAP157	-3.92848	CHST9	2.13066	NEK5	2.48342	TMEM26	-2.64647
GDF7	-3.92445	CYP2S1	2.1381	SLC7A2	2.48707	STOML3	-2.63981
FOXD3-AS1	-3.91577	CUEDC1	2.13939	AGT	2.48723	ADAMTS20	-2.63891
LMX1A	-3.90522	SCN7A	2.14674	GALNT3	2.49122	COL15A1	-2.63777
GRM8	-3.90172	G0S2	2.15046	CHSY3	2.49439	LDHAP7	-2.63576
PDE4C	-3.89814	ENSG00000256779	2.16054	DRC1	2.49665	LOX	-2.63396
SLC17A6	-3.88824	AGTR2	2.16121	LPAR6	2.49825	KRT18P11	-2.62323
WDR38	-3.87926	KRT8P11	2.16849	PDGFRA	2.49874	STC1	-2.62277
GRIP2	-3.87245	RNASEL	2.17212	INHBE	2.50181	C2orf50	-2.61233
CFAP61	-3.86998	PNP	2.18305	MAB21L1	2.50213	ENSG00000261067	-2.61206
KLHL41	-3.86759	CMTM8	2.18321	KLHL1	2.51341	ENSG00000213976	-2.61065
MYOT	-3.86692	VSIR	2.18505	LAYN	2.51768	LINC00664	-2.59618
LBX1-AS1	-3.85854	TRIM47	2.19183	TCAF2	2.52818	TFPI	-2.59506
CRH	-3.85849	KCNK6	2.19446	TLL1	2.53111	PCDHGB7	-2.59496
RASA4	-3.85475	APOL6	2.19943	TRPC6	2.53377	APLNR	-2.59456
UNC45B	-3.85408	TSPAN14	2.20558	CFAP206	2.54169	EN2	-2.59035
DLEC1	-3.84598	PCDHA6	2.20605	WNT5A	2.54374	RHOJ	-2.58603
ZNF556	-3.84574	CASC9	2.20623	MAP4K3-DT	2.54517	IL1RAPL2	-2.58419
LINC00173	-3.83736	GRHL2	2.21437	TEKT2	2.55551	PTPRG-AS1	-2.5715
ACTN2	-3.83641	MT-TD	2.21594	C6orf118	2.55577	CP	-2.56326
ANKRD20A19P	-3.81058	MUC1	2.21661	CFL2	2.56365	CCDC170	-2.55895
ATP2C2-AS1	-3.80103	DLX1	2.22031	CFAP74	2.56604	GJD2	-2.55509
KLHL40	-3.7986	NKX6-1	2.2227	ETV4	2.57367	ITIH5	-2.54963
STON1-GTF2A1L	-3.79745	KRT17	2.22341	KLHL31	2.57501	TIMP3	-2.54781
UBE2V1	-3.78617	EPSTI1	2.2304	RSPO3	2.58111	IMPG2	-2.54184
ENSG00000272163	-3.77811	PAPLN	2.23286	TFDP1	2.58525	NEDD9	-2.53729
CCDC114	-3.7686	OTX1	2.23644	ENSG00000246250	2.58544	IRAK1	-2.53551
BTNL9	-3.76159	NKX6-2	2.24132	CYP2E1	2.58751	CDK2	-2.53037
ART3	-3.758	SH3BGRL3	2.24437	KRT8P32	2.58928	FOXD1	-2.52767
ENSG00000279630	-3.75195	SLC2A3	2.24517	IKBKG	2.59042	VPS26A	-2.52624
RBFOX1	-3.75151	EFCC1	2.24605	MAOB	2.59285	ARSJ	-2.52498
TPPP3	-3.74249	HOPX	2.24927	C8orf48	2.59322	ABCC9	-2.51538
SERPINA5	-3.72837	PHEX	2.25043	NTN1	2.59684	OTX1	-2.51419
C17orf102	-3.72699	FERMT1	2.25302	CFAP100	2.59972	ABCA8	-2.51153
MSX1	-3.7266	EGLN3	2.25789	VCAM1	2.60096	TNNI1	-2.50684
MYOD1	-3.72284	SLC17A9	2.2618	FAR2	2.60406	DAB2	-2.50402
SYN3	-3.72049	NAT14	2.26854	C1orf115	2.60616	RAB20	-2.50028
DDN	-3.71771	ADAM33	2.27037	PCAT7	2.60705	SGPP2	-2.48961
ASPHD1	-3.70937	ENSG00000225156	2.27604	DNAH7	2.60754	TGM2	-2.48807
ENSG00000261101	-3.70775	TAL1	2.27726	CASC1	2.6084	SRPX2	-2.47728
ACTC1	-3.70422	AQP4	2.28229	CARTPT	2.60953	COL5A3	-2.4757
PPP1R42	-3.70307	FEZF1	2.2898	PCOLCE	2.61035	CLDN11	-2.47319
LINC02525	-3.70017	LGALS3	2.29502	ENSG00000222012	2.61395	RAB5C	-2.4691
ATP2B2	-3.69514	LAMC2	2.30103	CMTM8	2.61507	MXRA5	-2.4549
XIRP2	-3.68296	SLC22A3	2.30591	LERFS	2.62199	PTGDS	-2.45346
ENSG00000275038	-3.67354	SLC35F2	2.30888	WFIKKN2	2.62443	ENSG00000279518	-2.45229
RAB43	-3.67122	CTHRC1	2.31352	CFAP44	2.63254	ADAM33	-2.45215
CHRND	-3.66814	FZD5	2.31461	CALD1	2.64216	GABRG1	-2.45196
ALDOC	-3.66224	DRD1	2.32038	SYNPO	2.64427	KLF4	-2.44772
DUSP27	-3.65957	ISL1	2.32777	INPP4B	2.6526	MITF	-2.44446
DPPA4	-3.65944	CYTL1	2.33503	ENSG00000223722	2.65747	CRISPLD2	-2.44243
ENSG00000239922	-3.65783	ALCAM	2.33595	TOGARAM2	2.66017	RBM43	-2.44192
RPRML	-3.65309	RASSF10	2.33771	CD72	2.66028	MYB	-2.44184
ENSG00000280660	-3.65268	IAPP	2.33891	GPR156	2.66422	SYTL2	-2.43599
PRR7-AS1	-3.6496	HGF	2.34133	CYP26A1	2.67243	ENSG00000271714	-2.43153
TNFRSF11B	-3.64865	FNTB	2.34141	GLI1	2.67484	STOM	-2.42826
FAM229A	-3.64674	FOXQ1	2.34353	CFAP65	2.67736	MKX	-2.42428
ESRRB	-3.64559	PRG4	2.34784	THRB	2.67997	NRGN	-2.42418
TRIM72	-3.64085	FERD3L	2.36262	CA12	2.68035	MME	-2.4229
FOPNL	-3.64002	S100A16	2.37843	MYOM1	2.68395	CAVIN1	-2.41907
NOS1	-3.63739	COX6B2	2.38639	C1orf194	2.68421	PTF1A	-2.41777
GJA5	-3.62704	EFNA1	2.39623	DRC7	2.68459	ULK4	-2.41405
CDS2	-3.62382	MCTP2	2.39832	C12orf45	2.68847	BCL11B	-2.4138
C2orf50	-3.62372	SYTL5	2.41266	PPFIBP2	2.69342	FAM166B	-2.4077
STIMATE	-3.62187	TINAGL1	2.41553	HLA-B	2.69376	WFIKKN2	-2.40755
PPP1R32	-3.6182	RHOV	2.43444	ADGRA2	2.69786	EDN3	-2.40669
ENSG00000214999	-3.61559	PRR15	2.44065	HLA-C	2.701	LDHAP5	-2.40602
ENSG00000280122	-3.61298	NXPH1	2.44427	CLMN	2.70197	ENSG00000267886	-2.40555
TRDN	-3.60799	GLYCTK	2.45341	NLGN4Y	2.7049	COL8A2	-2.4052
DNAH9	-3.60689	VAX1	2.45749	CCDC173	2.70562	EGFLAM	-2.4036
PRPH	-3.59954	ELOVL7	2.45812	ENSG00000267053	2.70591	ITGA1	-2.39991
TH	-3.58603	PLAAT4	2.46499	DMKN	2.70823	ANKRD20A2	-2.3992
PAX3	-3.58166	GLYCTK-AS1	2.48136	CFAP70	2.70834	SERPINB8	-2.39863
MYOG	-3.58166	IRF8	2.49488	POU4F2	2.70912	CCL2	-2.39641
SIGLEC10	-3.57714	LRRK2	2.49662	TGM2	2.72161	CD101	-2.39473
NPPC	-3.57579	FEZF1-AS1	2.50065	KCTD12	2.72881	TRPV4	-2.39376
ENSG00000234961	-3.57363	SLC7A7	2.50073	FKRP	2.73077	POSTN	-2.39281
GAS2L2	-3.57219	PTGS2	2.51276	CYB5R2	2.7329	DDIT4L	-2.39126
ENSG00000243620	-3.56788	ITGB8	2.51635	CGNL1	2.73582	ARHGAP31	-2.38755
DES	-3.56267	CXCL8	2.52759	NEUROG3	2.74127	CLIC6	-2.37599
CFAP299	-3.56035	GRHL3	2.53051	TBL1Y	2.74127	IRX2	-2.37549
SLC9A3	-3.56023	CLIC5	2.53309	TMEM173	2.74881	NR4A2	-2.37504
GFRA2	-3.55876	DOK7	2.53991	PRR18	2.7526	ENSG00000248632	-2.37454
TSPAN19	-3.55581	IFI16	2.54892	SIAH3	2.75495	DNAH7	-2.37126
MAB21L2	-3.55179	GSAP	2.55192	PAMR1	2.75597	GSX2	-2.37107
LINC00645	-3.54771	HSPB7	2.55465	CLDN1	2.75664	NFATC2	-2.36716
SHOX2	-3.5457	ENSG00000273402	2.55961	APLN	2.75839	ANKRD20A1	-2.36671
ENSG00000243695	-3.54458	BIVM	2.56393	CAVIN2	2.75895	CYB5R3	-2.36667
ERLIN2	-3.53305	HHIP	2.566	CFAP46	2.75959	GRAMD2B	-2.36205
COL6A6	-3.52721	HAS1	2.56623	KCNAB2	2.76742	LPAR1	-2.35861
RENBP	-3.52583	F13A1	2.56642	TJP3	2.76827	PLSCR4	-2.358
LGI1	-3.51713	PTGIR	2.57051	ANXA1	2.77019	LUM	-2.35561
MAOB	-3.50752	SLC6A13	2.59959	LINC02730	2.77293	STC2	-2.35495
ZIC4	-3.50415	BMP3	2.60282	CXCL12	2.77469	SPON2	-2.35142
KCNJ9	-3.495	TLE2	2.60576	MITF	2.77864	ADAMTS15	-2.34765
PIFO	-3.48955	CLDN4	2.6067	DYDC2	2.7797	RASSF9	-2.34551
ONECUT1	-3.47787	ARHGEF28	2.60902	CPXM2	2.77984	TRIM11	-2.34262
ENSG00000260470	-3.47033	NTS	2.61209	PIFO	2.77986	RSPO1	-2.33827
LRRC43	-3.46912	RAB7B	2.61234	WDR66	2.78394	KCNE1	-2.32552
P2RX3	-3.46041	TBR1	2.61443	CFAP43	2.78643	SPX	-2.31858
AAMDC	-3.44167	CORIN	2.6163	MYH7B	2.78806	NTS	-2.31442
P4HTM	-3.43583	PODXL	2.61943	C2orf73	2.79338	ENSG00000189229	-2.31121
ENSG00000273374	-3.43547	SH2D4A	2.63281	KREMEN2	2.79665	UBXN10	-2.31024
ARPP21	-3.43242	SERPIND1	2.64187	NEK10	2.79843	GJA1	-2.30611
ENSG00000280234	-3.42611	KCNQ5	2.64426	GATA6	2.8075	PDE1A	-2.30607
ENSG00000272501	-3.42069	ENSG00000255366	2.64972	ADGRG6	2.81374	DOK3	-2.30474
TNNT2	-3.41201	ALDH1A1	2.65837	IGSF11	2.81509	BNIP3P1	-2.30267
KIAA2012	-3.40928	MLIP	2.6626	AGTR1	2.81586	NUDCD3	-2.30167
SEC14L6	-3.40827	ARX	2.67864	PI15	2.81706	PTMAP10	-2.30145
DNAH6	-3.40212	CRISPLD2	2.68436	HIC1	2.82854	ENSG00000237863	-2.29781
CREG2	-3.40169	DAZAP2P1	2.68722	FHAD1	2.82908	ENSG00000277639	-2.29615
FMN1	-3.39522	ENSG00000279030	2.70251	TXLNB	2.84006	B2M	-2.29567
KLHL30	-3.39354	NPHS1	2.70326	WNT1	2.84196	CCN2	-2.2955
ENSG00000262663	-3.39188	HPSE	2.70509	ITPR1	2.84641	SMOC2	-2.28999
CCDC173	-3.38699	GPRC5A	2.71283	NTRK1	2.84675	TSPYL5	-2.28761
ONECUT3	-3.3831	SAMD9L	2.7165	ESPNL	2.84733	DUT	-2.28189
DYNLRB2	-3.38202	PTGER2	2.7219	CCDC96	2.86165	NEK11	-2.28175
PCDHGC5	-3.37383	LHX2	2.72352	KIF6	2.86569	IFI16	-2.2804
SPAG6	-3.37255	SHH	2.72833	ENSG00000261770	2.86649	PLD1	-2.27034
VWA5B2	-3.37065	IRAK3	2.73178	ABCC9	2.86864	LRRN1	-2.26132
GRIA2	-3.36739	UPK2	2.74716	LRRC43	2.86945	ROR1	-2.25933
SMIM38	-3.36679	LHX6	2.75281	KCNMB1	2.87237	S100A11	-2.25898
HOXA-AS2	-3.36551	GATA5	2.75767	SAR1A	2.88346	KBTBD8	-2.25477
CHAT	-3.36196	SPR	2.76615	FOXD2-AS1	2.88507	DIO3	-2.2522
DDA1	-3.3507	GALR1	2.76983	LAMA1	2.88698	TLE1P1	-2.24482
MYF5	-3.35053	MCOLN3	2.77096	IGF2	2.88744	ETS1	-2.24232
ZNF474	-3.34893	DLX2	2.77205	ENSG00000280219	2.88748	GMNC	-2.24111
LDB3	-3.34109	LINC00261	2.77493	S100A11	2.88822	CSNK1D	-2.23184
KLHL1	-3.34025	LINC00648	2.78898	CCDC13	2.89398	TRIM14	-2.22999
PPP1R1A	-3.33568	C6orf132	2.7905	SPX	2.89702	PTPRT	-2.22389
EN1	-3.32116	ENSG00000276805	2.79832	LINC02361	2.90085	IRX4	-2.221
RASGRF1	-3.31519	ASPN	2.80049	ETS1	2.90245	FZD10-AS1	-2.22099
ENSG00000279693	-3.31386	GJA3	2.8037	PRLR	2.9061	WIPF2	-2.21768
ENSG00000274698	-3.30314	COMT	2.80892	CDKN2B	2.91304	NCOA5	-2.21321
TEX9	-3.29755	PLP2	2.82606	IFI44	2.91746	TRA2B	-2.21288
TAC1	-3.29369	TMCO4	2.83084	KDR	2.92213	PDK3	-2.21067
ROBO3	-3.29181	ENSG00000272482	2.85889	SVEP1	2.92644	F2RL2	-2.20783
SLC24A4	-3.2898	IGFL2	2.85962	EFCAB6	2.93102	CCDC80	-2.20772
KRTAP5-1	-3.28618	C1R	2.86164	IQCG	2.93579	ZFPM2	-2.20567
TCEA1	-3.28592	CSF3R	2.86308	NBPF26	2.94763	GGACT	-2.20467
MFNG	-3.28254	TFPI2	2.87099	ADAM33	2.95287	C5orf56	-2.20308
GDF15	-3.28149	KCNV1	2.87686	CARMN	2.95505	EGLN3	-2.19929
RSPH1	-3.27803	TTC6	2.87781	TCTEX1D1	2.96002	ANKRD20A4	-2.19926
BEND4	-3.2735	SLCO2B1	2.88072	EGR2	2.96157	MEF2C	-2.19771
CTNNAL1	-3.26009	ENSG00000267443	2.88307	VPS25	2.96603	DRD1	-2.1968
AK7	-3.25957	MMP1	2.88424	ARHGAP31	2.96867	MIR17HG	-2.19126
PAX5	-3.25943	DPEP1	2.88856	FAM136BP	2.9746	PWWP3B	-2.18966
HOXC5	-3.2577	RERG	2.91111	MMP25	2.97613	NT5DC3	-2.18757
CFAP57	-3.25752	PCDHGA11	2.94609	SPAG8	2.98614	SULF1	-2.18598
NEB	-3.25554	TC2N	2.94893	SRPK3	2.98933	RNF41	-2.18521
ENSG00000249388	-3.25125	MYRF	2.95083	SSUH2	2.9901	GHR	-2.18294
KLHDC7A	-3.25003	KCNE4	2.95126	ENSG00000276846	2.99163	TMED6	-2.1807
FAM181B	-3.24981	S100A6	2.96955	TRIM38	2.99673	CSNK2A2	-2.17934
TRMT9B	-3.24377	SUCNR1	2.98066	CFAP61	3.00206	SAXO2	-2.17896
ENSG00000261770	-3.24336	HRH1	2.98219	ZMYND10	3.00255	TUBA1C	-2.176
LINC01234	-3.24197	NPC1L1	2.98264	GPAT3	3.00459	CSRNP1	-2.17472
HMGN1P13	-3.24007	ARAP2	2.9859	SNAI2	3.00539	FAM111B	-2.17047
ENSG00000266709	-3.23231	PLSCR4	2.98743	MEOX1	3.00791	PLA2R1	-2.16813
CASQ2	-3.22841	APOBEC3B	2.99245	LRRC74B	3.00812	LDHA	-2.15561
NAA50	-3.22326	LTBR	2.99624	MRPL10	3.02004	LINC00680	-2.15177
EPCAM-DT	-3.22071	DCT	2.99631	AMPD3	3.02184	ENSG00000225302	-2.14887
DRAXIN	-3.21846	LGI3	3.00464	HACD4	3.02421	ZCCHC24	-2.14813
GUCA1B	-3.21645	GBP3	3.02909	PLCE1-AS1	3.03017	TRAPPC3	-2.14619
ONECUT2	-3.21198	CD22	3.03358	EHBP1L1	3.03274	ENSG00000271182	-2.14616
NDST4	-3.21026	DMBX1	3.03861	COL12A1	3.03542	LRATD2	-2.13454
KCNAB2	-3.20998	VIPR2	3.06199	TSNAXIP1	3.03864	ARL4AP1	-2.13156
PKHD1	-3.20852	KCNJ16	3.06272	NFIX	3.03939	HEG1	-2.13156
PTBP3	-3.20804	COL15A1	3.08254	CCDC163	3.042	SOST	-2.12837
RSPH14	-3.20677	EVA1C	3.09887	ATP2A1	3.0441	ENSG00000279838	-2.12836
HSPB3	-3.20509	TBX2	3.0994	CRY2	3.04413	PYGM	-2.12043
LINC02798	-3.20326	CNTNAP4	3.10063	FOPNL	3.04485	IGFBP3	-2.11839
SEPTIN4	-3.20087	MLC1	3.10744	OLIG2	3.05713	INHBA	-2.11774
ENSG00000256552	-3.20056	CARNS1	3.11018	RBM7	3.0626	ENSG00000223886	-2.11747
ECEL1	-3.19946	CCDC144B	3.11266	LAMC2	3.06765	VWA5B1	-2.11578
LINC02381	-3.19526	DDX19A	3.11597	ZNF474	3.07077	MIR133A1HG	-2.11472
NR5A2	-3.19453	SFRP4	3.11955	PLD1	3.07441	SHISA2	-2.11243
OTX2	-3.19072	LINC01356	3.12534	MTMR10	3.08091	FZD5	-2.10925
ENSG00000229191	-3.18972	FOXA2	3.12805	LRRC17	3.08528	OLIG3	-2.10892
NACA3P	-3.18945	SP140L	3.12829	IL1R1	3.08646	TCF4	-2.10864
VSX2	-3.18678	ENSG00000253882	3.13448	NFATC2	3.09825	SLITRK2	-2.10772
MIAT	-3.18534	BDKRB1	3.1406	BMP4	3.10232	URB1-AS1	-2.10111
MAP4K3-DT	-3.17466	CYP2W1	3.15397	ABCA8	3.10338	TTPA	-2.09447
CACNA2D3	-3.173	CDH9	3.15619	SGCD	3.10529	TTN	-2.09227
ANKRD20A11P	-3.16865	GAD2	3.15701	GOLGA6L9	3.10559	B3GNT9	-2.09218
CATIP	-3.16613	RAC2	3.16343	FBXL22	3.11117	CRYBG3	-2.08994
NEFMP1	-3.16463	SLC6A12	3.16368	TENT5C	3.11178	HK2	-2.08851
C1orf158	-3.16129	FGL2	3.1746	TCTEX1D4	3.12041	CASC1	-2.08464
MYOZ2	-3.15677	FOXA1	3.18285	DNAI1	3.15441	TNFRSF11B	-2.08106
PKD1L2	-3.15552	APOOL	3.19122	CCDC162P	3.15988	ALDH1A2	-2.07881
ENSG00000265179	-3.15543	EOMES	3.19226	ZAP70	3.16042	CSPG4	-2.07836
FCHO1	-3.15106	ENSG00000284526	3.20043	TAC1	3.16392	LDHAP4	-2.07722
WSCD2	-3.14899	SRMS	3.21939	FAM160A1	3.16446	LAMB1	-2.07382
CCDC151	-3.14602	ENSG00000230325	3.22302	PROCR	3.168	TBC1D8B	-2.07061
ENSG00000261136	-3.14363	ATP8B1	3.22989	EFCAB12	3.16812	SYTL5	-2.06697
GLUL	-3.14078	TYRP1	3.24909	ANKRD20A11P	3.17265	NR3C2	-2.06346
DNAH7	-3.13693	ENSG00000261478	3.25421	PRR29	3.17543	ZNF317	-2.06106
FAM163A	-3.13281	PLN	3.2726	GSX1	3.18702	KANK4	-2.05863
KCNA2	-3.13241	AGT	3.27389	ENSG00000182109	3.18713	SLC39A9	-2.05491
LSS	-3.12638	LINC01619	3.28949	COL8A1	3.18916	NID1	-2.0523
ATP2A1	-3.12333	PSMC1	3.29643	GRM8	3.18945	BMP2	-2.05069
ENSG00000204055	-3.12206	BHLHE41	3.29969	SLC16A5	3.2012	CA12	-2.04982
IGFBPL1	-3.11977	RAB17	3.32218	CORIN	3.2128	PCDH1	-2.04903
LINC01933	-3.10443	VTCN1	3.32671	ZNF136	3.21868	BDKRB2	-2.04497
BARHL1	-3.10309	MIR7-3HG	3.33177	TEK	3.22727	TRIM60P14	-2.04223
LINC-PINT	-3.09951	P2RX2	3.33968	UBXN10	3.22892	EFHC2	-2.03854
ST8SIA5	-3.09265	NPNT	3.34353	PLSCR1	3.23177	CLDN5	-2.03243
LRRC46	-3.08571	FAM20A	3.3525	SMIM27	3.25331	JCAD	-2.03067
NEFM	-3.08309	PCDHB5	3.37567	POSTN	3.27071	SMARCE1	-2.02966
ENSG00000261141	-3.08297	SELL	3.38274	IRX1	3.27892	ZNF587B	-2.02615
IFIT1	-3.08184	LAD1	3.41879	SHISA3	3.28128	RIBC2	-2.0261
B3GAT2	-3.07864	SPON1	3.43913	WDR93	3.29913	SLC4A5	-2.02514
ZBBX	-3.07675	TMEM30B	3.45788	SLFN11	3.30324	RGS5	-2.0243
ACSL6	-3.07568	TNFSF9	3.46601	RMST	3.30742	FIBIN	-2.02359
ENSG00000253525	-3.07549	FGF5	3.46657	CFAP57	3.30796	COL5A1	-2.01854
IQUB	-3.07444	GALNT6	3.47381	ENSG00000279607	3.30818	LYN	-2.01441
ZIC3	-3.06704	LIPH	3.51011	ITIH5	3.30965	KLF5	-2.01389
ATP8B3	-3.06332	CUBN	3.51184	DNAJB13	3.3177	PFKFB3	-2.01379
ENSG00000236283	-3.05947	TBX1	3.5179	COL8A2	3.32966	ZNF736	-2.01143
CARMIL3	-3.05853	LINC01102	3.55234	DMRTA2	3.33303	CBS	-2.00821
CABCOCO1	-3.05742	CDH1	3.57342	SOSTDC1	3.3345	ENSG00000261578	-2.00593
NEK10	-3.05576	GBP2	3.57911	TCTE1	3.33583	IFIT3	-2.00515
CES3	-3.05243	F5	3.58361	HS3ST4	3.33835	IGSF10	-2.00394
CLEC18A	-3.0472	ENSG00000278041	3.58768	LINC01239	3.34206	KCNA5	-2.00245
PLPBP	-3.04349	ENSG00000251095	3.63223	ZNF721	3.34861	FBXW11	-2.00244
DYDC2	-3.04274	RBP2	3.69275	PPP1R42	3.34967	IGFBP5	-2.00134
CFAP77	-3.04102	TGFB2-OT1	3.72133	TFAP2B	3.3509	BRIX1	-2.00071
LINC01597	-3.04008	CFC1	3.72258	DECR1	3.35441	ENSG00000261829	2.00223
ENSG00000279259	-3.03576	ANO9	3.73563	CDC42BPG	3.36374	FADS3	2.00243
ASB5	-3.03483	CTSS	3.74268	SLC16A12	3.36894	PCDHGA2	2.01111
CLDND2	-3.03135	IL33	3.75632	TNC	3.36968	ONECUT3	2.01132
STMN4	-3.03002	DLX6	3.76357	FN1	3.37505	CHCHD2	2.01453
URM1	-3.02203	DPP4	3.76934	COL16A1	3.37678	ENSG00000224945	2.0158
HES7	-3.01646	SIX3	3.77152	ITGA10	3.38169	KANK3	2.01955
GPR12	-3.01284	MGP	3.77372	SLFN12	3.38898	SARM1	2.02169
MYH7B	-3.01134	LLGL2	3.83277	ENSG00000234961	3.4058	CKMT1B	2.02697
CHRNB4	-3.00785	RAB25	3.84359	HJV	3.40684	NAPSA	2.02916
GPX4	-3.00453	MYH14	3.85668	GOLGA6L5P	3.4164	MTATP8P1	2.03162
PDE1B	-3.00451	ENSG00000261116	3.91322	GRAMD1B	3.42186	ENSG00000272338	2.0331
HJV	-3.00243	ABCC3	3.937	ZNF829	3.42967	ENSG00000233175	2.03331
SYT12	-2.9947	ESRP2	3.96824	FOXF2	3.43914	MKLN1	2.03406
FOXJ1	-2.98451	CLDN7	4.01248	ACADSB	3.4572	CHD5	2.03593
MASP1	-2.98271	FRG2C	4.01752	GAS2L2	3.45823	BPHL	2.03696
ST8SIA3	-2.98083	RARRES1	4.02844	OLFML3	3.45894	ALDH8A1	2.03749
PTPRN	-2.97862	PRSS8	4.03062	DTHD1	3.46649	MPZ	2.03862
ENSG00000224934	-2.97661	LINC01551	4.03758	CD302	3.46873	KIFC2	2.04477
AFF3	-2.97521	GATA6	4.04149	NTF3	3.46977	ENSG00000277182	2.04544
ENSG00000227908	-2.97139	MUC13	4.04496	SERPINA5	3.47125	SEPSECS-AS1	2.04823
DISP3	-2.96979	IRF6	4.09661	PI4KAP1	3.48597	TXNIP	2.05114
APOBEC2	-2.96722	GPR87	4.1168	DDR2	3.49329	ENSG00000275426	2.05974
CRMP1	-2.95382	DAPP1	4.14205	ISM2	3.4947	DCST2	2.06027
LGALS3BP	-2.95219	TXNDC5	4.14342	FAR2P2	3.51159	C1QTNF12	2.07565
PRKCB	-2.95211	SFRP5	4.15945	PIP5K1B	3.51571	CRTAC1	2.07703
ENSG00000246250	-2.95142	GATA6-AS1	4.18802	COBL	3.53728	POLR2F	2.08102
RPS27L	-2.95045	SNAI1P1	4.21124	PYGM	3.53938	ENSG00000279894	2.08161
PCLO	-2.94959	MTCO1P24	4.21855	ZNF714	3.54526	RASSF2	2.08312
MAP3K7CL	-2.94674	SCNN1A	4.23668	FOXC1	3.55396	USH2A	2.08313
MYOM3	-2.94492	AMHR2	4.23728	ENSG00000272030	3.55622	TMEM64	2.08425
STRA6LP	-2.94149	NKX2-2	4.23924	SYNPO2	3.57607	CEND1	2.08435
AIM2	-2.94144	FOXG1	4.27041	ENSG00000213073	3.59981	YIPF2	2.08745
PDIA2	-2.94122	KDF1	4.27422	MB	3.61405	ENSG00000132832	2.08943
EPHA10	-2.93827	IGFBP3	4.30924	LAMB1	3.62539	ENSG00000273373	2.09499
CFAP53	-2.93711	POF1B	4.31175	ACTG2	3.62732	ENSG00000272108	2.0978
RPH3A	-2.93218	EPCAM	4.31337	GMPPB	3.62785	ENSG00000264207	2.0986
CCDC140	-2.93084	LAMB3	4.32889	SPEF1	3.63314	IVD	2.09945
C10orf105	-2.92797	ROR1-AS1	4.3309	DDX47	3.6337	NWD2	2.09968
MCHR1	-2.925	DLX5	4.36046	AVPR1A	3.64137	PCDHB6	2.10247
RMRP	-2.92298	OSR2	4.37865	CDK2AP1	3.64653	MBLAC1	2.10943
LRP2BP	-2.9207	FXYD3	4.42707	ALX1	3.66393	TNKS2-AS1	2.10988
LBX1	-2.92002	ZPLD1	4.43898	ADAMTS8	3.66818	MT-TY	2.11656
MMP24	-2.92	HPN	4.44693	RSPH4A	3.67321	ENSG00000161103	2.12034
CAPS2	-2.92	NPIPB6	4.47747	MPZL2	3.67814	SST	2.12147
GPD2	-2.9158	ACTG1P2	4.48474	RHOJ	3.68961	MRPL48	2.12398
ZIC5	-2.91501	ACTG1P11	4.48474	GPNMB	3.69479	ENSG00000271776	2.12641
ENSG00000204666	-2.91372	ENSG00000225356	4.51412	ACVRL1	3.69669	ENSG00000280129	2.12691
CPLX2	-2.9125	ELF3	4.53242	KANK4	3.69708	DMAP1	2.13014
GRIK3	-2.91139	APOL4	4.54204	RIBC2	3.6981	SLC35F4	2.13234
WIPF3	-2.90926	C1orf61	4.56256	SPEF2	3.69895	LBR	2.14546
WNT10B	-2.90715	ENSG00000273295	4.56309	EDNRA	3.70561	TINCR	2.15062
ENSG00000279601	-2.90575	GRB7	4.57087	DNAH11	3.71227	ENSG00000243902	2.15068
ATP2B3	-2.9033	NECTIN4	4.58915	RPE65	3.71603	ENSG00000260257	2.15515
ASIC4	-2.90167	ENTPD2	4.61595	CHRNA1	3.72238	ENSG00000259707	2.15675
HOXC8	-2.89814	SPINT1	4.64135	CKM	3.72993	CXCL2	2.16036
RSPO1	-2.89762	SERPINI2	4.64742	ZNF578	3.73512	GALNT16	2.18142
SPARCL1	-2.89759	ENSG00000215146	4.67665	RASEF	3.73704	KCTD4	2.18179
LRRTM2	-2.89424	RNF128	4.6852	EGFLAM	3.73817	MTCYBP18	2.18519
PPP1R16B	-2.89225	TSPAN1	4.7158	NEXN	3.74017	FGF17	2.1863
ENSG00000207955	-2.89137	KRT7	4.76119	TWIST1	3.74844	ENSG00000229447	2.1926
HIST1H1C	-2.88942	SULT1B1	4.78808	LRRC46	3.75012	LRRC61	2.19513
RBFOX3	-2.8873	FAM83E	4.81553	FAM229A	3.75111	GSTM3	2.19723
DCDC2	-2.88543	GATA3	4.82473	OSR1	3.75252	MT-ND6	2.19921
ANKRD36BP2	-2.88525	FAM83B	4.90751	TLE6	3.75491	MT-ND4	2.19982
ZNF483	-2.88359	GJB2	4.967	ISLR	3.75722	RETREG2	2.2013
SCRT2	-2.88256	ANXA8L1	4.98598	ANXA3	3.75909	SCAMP5	2.20451
TMEM132E	-2.88246	KRT19	5.01607	LGALS8	3.75987	FLRT3	2.20668
NUTM2F	-2.88124	ITGB4	5.04165	RRBP1	3.76009	ARHGAP36	2.20735
SLC2A12	-2.87954	APOA1	5.04804	MNS1	3.76801	MTND6P22	2.2113
MEGF11	-2.87931	WT1-AS	5.11153	SSC4D	3.77294	ENPEP	2.21405
GDF3	-2.87714	ESRP1	5.11702	PRDM6	3.77957	ENSG00000271815	2.23266
ODF3B	-2.87292	ENSG00000225339	5.17505	S100A1	3.7815	BRMS1	2.24343
CD164L2	-2.86952	CD70	5.18239	NKX6-3	3.78319	MT-ND5	2.24647
CA12	-2.86536	DLX6-AS1	5.20517	ZNF701	3.78339	ANKRD37	2.25389
NYAP2	-2.86523	FOXF1	5.22995	C1orf158	3.81638	MT-RNR2	2.25496
PDE2A	-2.85793	CCDC68	5.23424	CDH5	3.82857	TAS2R4	2.25545
CACNG2	-2.85448	TP73	5.24951	SYTL3	3.83109	ENSG00000264515	2.25809
DNAH2	-2.84857	KRT19P1	5.27804	STX18	3.83346	KRTAP5-1	2.25825
HOXA4	-2.84674	RGS1	5.28691	RSPO2	3.83784	HIST1H2BE	2.26223
CLEC18B	-2.84595	HCAR3	5.34576	TM4SF18	3.83977	PPT1	2.26759
PAX6	-2.84588	HSPB6	5.36376	EDN3	3.84666	MTND5P11	2.26839
ADCYAP1R1	-2.8447	ENSG00000250131	5.38059	HYDIN	3.84944	MTND6P3	2.27487
OGDHL	-2.84305	TPRX1	5.38907	CCDC114	3.85483	ENSG00000277151	2.27494
ENSG00000271576	-2.83159	TMPRSS4	5.43496	DNAH9	3.87041	RGS11	2.27674
TCTE1	-2.82884	AHSG	5.51402	STIMATE	3.87901	ADCY2	2.27684
CFAP65	-2.8281	HAND2	5.52053	MSTN	3.88218	ENSG00000272797	2.27977
ANK1	-2.82215	MUC15	5.64694	EFHC2	3.88461	MT-ND4L	2.28074
NHLRC4	-2.82135	CDH17	5.65426	FOXD1	3.88551	RN7SKP71	2.28268
INHA	-2.81966	RAX	5.66574	PTGDS	3.89088	MT-TI	2.29318
SPRY2	-2.81924	PKHD1L1	5.70815	PRG4	3.91633	PTTG1	2.29373
CHRNA1	-2.81655	STK31	5.70833	TMEM100	3.91993	TRIM48	2.29437
ADRA1A	-2.81455	HCAR2	5.75753	SLFN13	3.92037	RDH16	2.29742
ENSG00000277767	-2.81398	CDCP1	5.85014	CEBPZOS	3.93018	SLC12A4	2.29754
LANCL3	-2.81386	TFEC	5.86399	ENSG00000279400	3.94369	TNR	2.30167
TEKT2	-2.80942	FOXE1	5.95534	LGI1	3.95557	ENSG00000250575	2.30725
INPP5D	-2.80823	ESRG	5.98357	ECM2	3.95848	LINC02693	2.30928
DNAH5	-2.80729	CD3G	6.09074	CDKN2A	3.98327	MED4	2.31452
TPPP	-2.80628	IYD	6.09074	ENSG00000279232	4.00268	ELOF1	2.31496
CD72	-2.80267	TRIM51GP	6.09107	C2orf50	4.00378	ENSG00000253636	2.31518
CACNA1A	-2.80086	NBEAP1	6.09139	CATIP	4.01201	CHRNA2	2.31556
IGSF21	-2.79623	KHDC1P1	6.09171	ENSG00000278978	4.02091	MTRNR2L8	2.31822
PRR29	-2.79382	METTL7B	6.09171	DCAF12L2	4.03227	RPL38	2.33135
ENSG00000235695	-2.79184	EPYC	6.09236	SPTLC3	4.03723	ENSG00000267709	2.35057
ENSG00000276248	-2.79129	TCF21	6.122	COL1A1	4.03973	PCDHB5	2.35653
RSPH4A	-2.78853	USP32P2	6.14814	IGSF10	4.04523	PHF19	2.36104
SPTB	-2.78604	CRYBA1	6.14845	TRPM3	4.0548	MTRNR2L10	2.36267
DNAJB13	-2.78363	RTP4	6.14907	DRD1	4.06419	CNTD2	2.37065
CXCR4	-2.78347	HCRT	6.14907	ARMC3	4.0687	MT-TW	2.38134
ENSG00000283674	-2.78312	HNF4A	6.18431	HTR2C	4.07158	ENSG00000277287	2.38834
ASCL5	-2.78297	ENSG00000254339	6.20153	CASQ2	4.07802	MTRNR2L12	2.38963
MRLN	-2.77919	NT5DC4	6.20273	ENSG00000230882	4.0961	ENSG00000241069	2.39214
PABPC1L2A	-2.77739	PKP3	6.20303	NCAM2	4.10642	PCDHB19P	2.39435
DSCAML1	-2.77615	TMEM235	6.21745	EPAS1	4.11037	ENSG00000272990	2.39961
SMPX	-2.77253	KDM4E	6.22541	C7orf57	4.11518	SNCA-AS1	2.41353
GUCA1A	-2.77225	UPK1B	6.22931	TTN	4.11594	MTRNR2L6	2.41467
RGS8	-2.77172	ENSG00000232486	6.25447	LINC02166	4.11969	PCDHGA11	2.42289
SSUH2	-2.77154	LINC01133	6.25447	COL15A1	4.12568	ENSG00000260296	2.42446
CRB2	-2.77152	AOC1	6.25447	PARM1	4.12585	ENSG00000277837	2.42611
GABRG2	-2.76991	LINC01914	6.25505	GJB7	4.12846	COL6A4P2	2.42678
BAALC	-2.76878	APOA4	6.25563	OR2A20P	4.14105	TUBB8	2.43
ARHGAP36	-2.7631	ENSG00000260409	6.30582	OR51E2	4.14299	LHX4	2.43208
FBXL22	-2.76229	ZSCAN5C	6.30637	CD36	4.16728	DOC2GP	2.45145
STAC3	-2.76172	APOC3	6.30722	DHRS4	4.16949	ENSG00000278959	2.45608
ENSG00000279232	-2.76171	SLCO1C1	6.35378	MKX	4.17356	SFTPA2	2.46606
ACTA1	-2.76037	PSCA	6.35432	RASGRP3	4.17717	ENSG00000269489	2.46882
SVOP	-2.76	ENSG00000237807	6.35432	CFAP47	4.1784	DUTP6	2.49138
SPEF1	-2.75942	HBA2	6.35649	ZNF440	4.1804	DDX19A	2.51514
SOX14	-2.75795	FBXW7-AS1	6.39963	NR2E1	4.1871	GSAP	2.51869
FPGT-TNNI3K	-2.75383	SLAMF8	6.40098	NKX3-2	4.20359	ONECUT2	2.52281
JPH2	-2.75195	TRIM51HP	6.4015	RAB43	4.20376	SERINC3	2.52949
ARHGDIG	-2.74893	SI	6.40229	SIX1	4.22314	ENSG00000273437	2.53136
PARM1	-2.74682	CST1	6.40334	ENSG00000259275	4.22411	TNNI3K	2.53404
FUNDC1	-2.74639	BNC1	6.40501	TUBA4B	4.23153	PDE6C	2.55692
ENSG00000279529	-2.74583	WT1	6.40702	INSC	4.23796	ENSG00000251095	2.56517
ENSG00000224425	-2.74283	TDGF1P3	6.44719	ENSG00000272769	4.2424	ENSG00000272100	2.56539
RXRG	-2.73979	ANKRD22	6.4482	DLX1	4.24749	ENSG00000270610	2.57176
LCTL	-2.73735	ST6GALNAC1	6.49148	IGFBP6	4.24861	COX7A2	2.57419
TBL1XR1	-2.73496	SERPINE3	6.49173	COL3A1	4.26629	MTND4LP1	2.57486
ENSG00000259520	-2.73192	EGFR-AS1	6.53492	SPAG6	4.27493	ENSG00000266642	2.58657
CHRNA3	-2.73182	SPANXB1	6.53492	CCNO	4.28331	RBM4	2.58849
MNS1	-2.72925	HABP2	6.53492	SULF1	4.2991	FAM24B	2.59573
PRND	-2.72901	CARS-AS1	6.5354	SLC4A5	4.31444	ENSG00000271971	2.60631
HOXA2	-2.7282	SFTPD	6.53587	NPNT	4.31447	MT-TE	2.61661
ZIC1	-2.72798	XCR1	6.57617	ACCS	4.32608	LHX3	2.61735
ENSG00000267577	-2.72705	HEPACAM2	6.57802	CABCOCO1	4.32821	PCDHA4	2.61796
CNR1	-2.7268	SPRR3	6.61672	LGSN	4.35452	FN3KRP	2.6236
ID2-AS1	-2.72206	ENSG00000284484	6.61785	RSPH1	4.35826	ENSG00000249412	2.64541
ANKRD52	-2.72025	IFIH1	6.6183	RCSD1	4.36556	ENSG00000261087	2.65344
SYP	-2.71849	TAF11L13	6.61852	CP	4.37216	SLC2A1-AS1	2.66281
MYMX	-2.71761	AKR1B15	6.61898	SRPX2	4.37471	SEC22A	2.66918
RASGRP2	-2.71685	ZSCAN5DP	6.65704	ENSG00000268119	4.38341	DMAC2L	2.66955
DLGAP3	-2.71647	ENSG00000274471	6.73022	CFAP157	4.40351	NRIP1	2.67611
GPR37L1	-2.71568	OAS1	6.73341	CD34	4.41029	CRNDE	2.68917
CP	-2.71315	SPINK1	6.73467	STOML3	4.41166	TMEM41A	2.69051
MYOM2	-2.71272	SLC26A5	6.76841	QPCT	4.41498	TSTD1	2.69208
ENSG00000273729	-2.70829	LINC01559	6.76963	THBD	4.42117	ENSG00000274444	2.69431
ENSG00000271860	-2.70817	COL17A1	6.79368	C1QTNF7	4.43269	ENSG00000280122	2.69649
INSC	-2.70707	MAP3K20-AS1	6.8023	DYNLRB2	4.43889	ENSG00000280294	2.69714
PLPP7	-2.70485	SOAT2	6.80515	ITGB6	4.44592	FAR2P1	2.70032
GLRA2	-2.70309	MEP1A	6.84059	ADGB	4.47024	ENSG00000268707	2.70737
CCNA1	-2.70171	ENSG00000273628	6.87033	ENSG00000259848	4.48332	LINC02253	2.7156
FRMPD1	-2.70001	ENSG00000255449	6.87615	CACNA1S	4.48716	MT-TN	2.72117
GJD2	-2.69906	ENSG00000257951	6.88206	ENSG00000259867	4.49685	ENSG00000272597	2.75643
GPR22	-2.69581	EREG	6.9064	FGF10	4.5123	KCNIP2	2.76058
RASGEF1A	-2.69487	TSPAN8	6.90713	CHRND	4.51896	SCX	2.76905
IKZF2	-2.69474	GSTA2	6.9075	STAC3	4.52815	ANKRD36C	2.77515
SV2B	-2.69293	RFPL4B	6.93641	LINC00488	4.53528	DPP10-AS1	2.78602
PMS2P4	-2.69101	LINC01310	6.94036	MIR133A1HG	4.54147	SLCO1A2	2.79855
SLC32A1	-2.68659	KLF18	6.97091	FAR2P4	4.56402	PGAP1	2.80086
INSYN2B	-2.68561	ENSG00000237357	6.97144	MYLK4	4.5674	CTXN3	2.8091
LINC00599	-2.68414	SPRR2E	7.00255	WDR49	4.5909	UTS2B	2.81744
SPATA4	-2.68319	VGLL1	7.00289	HLX	4.59474	FAM110B	2.83388
PACRG	-2.68291	KLK11	7.0325	MAT1A	4.605	DGCR11	2.84618
ENSG00000279312	-2.68239	TBX5	7.03283	FAM81B	4.60842	PRELID1	2.84885
ZBTB16	-2.68005	TBX2-AS1	7.03283	SLC13A4	4.63548	PCDHB18P	2.85504
WNT7A	-2.67915	PRAMEF20	7.06099	ENSG00000232821	4.64228	PCDHGA6	2.85768
UNC80	-2.67883	S100A9	7.06399	VWA3B	4.65379	MYSM1	2.86775
DRD2	-2.678	TRIM48	7.07809	PKHD1	4.67032	PRAM1	2.90901
SLC24A2	-2.67008	FEV	7.0914	ACSS1	4.67574	ENSG00000271369	2.92676
LHFPL4	-2.66846	ENSG00000279333	7.09204	ALDH1A3	4.67611	BCKDHA	2.93831
IRS4	-2.66615	ENSG00000242396	7.09506	REC8	4.68536	HOXA10	2.95295
LRRC23	-2.66393	ISX	7.11941	CERKL	4.70187	LINC00622	2.98206
ENO2	-2.66133	TRIM51	7.14799	CARNS1	4.7321	ENSG00000227782	2.98362
ENSG00000254682	-2.66007	ERICH5	7.14845	SULT1E1	4.74181	ENSG00000272593	2.985
PDE4B	-2.65748	ENSG00000254104	7.1757	ASPN	4.74307	EPHB6	2.99381
COX20	-2.65679	LHX8	7.176	CALHM5	4.74482	DLGAP2	3.0319
RGS7BP	-2.65666	CTSF	7.20289	DNAAF1	4.75544	ZNF578	3.06402
HOXD3	-2.65612	HSD17B7P2	7.21458	GJA4	4.77679	ENSG00000275580	3.09413
HDC	-2.65481	ELF5	7.22855	RPL27	4.78094	ENSG00000280099	3.10993
GOLGA7B	-2.65398	CNTN4-AS1	7.22914	CASS4	4.78645	ENSG00000272416	3.11172
ENSG00000283183	-2.65087	LINC02820	7.22943	TRIM60P14	4.78803	ENSG00000272915	3.11341
FER1L4	-2.64623	AP1M2	7.23032	ARHGDIB	4.79424	LINC02303	3.11626
ZNF440	-2.64311	ATP10B	7.25477	ENSG00000240661	4.80874	RPS10P7	3.11684
GPRIN3	-2.64116	KDM4F	7.25477	CFAP161	4.81043	OTP	3.11928
MIR1-1HG-AS1	-2.63976	NFU1	7.30171	CPQ	4.81708	APOOL	3.13147
TMEM63C	-2.63964	LINC00865	7.30442	PLA2R1	4.82933	AK9	3.13792
SDHC	-2.63883	CAPNS2	7.33028	TTC16	4.85459	ARL6IP6	3.14055
VSTM2A	-2.63601	ENSG00000249620	7.33069	PRND	4.85896	SLC34A2	3.18458
CLDN5	-2.63516	ICOSLG	7.40203	TRIM72	4.8788	ENSG00000270605	3.20265
LINC00907	-2.63459	UPK3A	7.40268	LINC00880	4.884	CD247	3.21118
VAT1L	-2.6343	PCDHGA6	7.47001	TTLL10-AS1	4.88443	AP1G2	3.24469
OTX2-AS1	-2.63414	ENSG00000253607	7.49173	CFC1	4.9081	CCDC144NL-AS1	3.26213
SPOCK2	-2.63141	BICDL2	7.49259	CFAP52	4.91268	ENSG00000205794	3.26526
FIBCD1	-2.62861	MXRA5Y	7.51385	MYMX	4.91499	CDCA5	3.27378
C12orf45	-2.62438	KHDC1L	7.51959	PRDM1	4.91846	ENSG00000254352	3.27412
SYT4	-2.62381	ENSG00000259113	7.53481	GJA5	4.93647	DPH5	3.29365
ADAMTS20	-2.62215	OMD	7.53493	ENSG00000260918	4.95511	PCDHGA10	3.29394
ZAP70	-2.61796	PRAMEF14	7.57676	PXMP4	4.96286	ENSG00000217702	3.30317
CAMK1G	-2.61677	S100A14	7.61095	EMILIN1	4.96297	ENSG00000182109	3.32384
PNMA8C	-2.61619	ENSG00000228804	7.61695	UNC45B	4.96444	CHRAC1	3.32528
FUT5	-2.61613	APOB	7.62495	ERICH6-AS1	4.97169	ZNF560	3.32893
ENSG00000275180	-2.6137	FAM90A28P	7.63747	SYNPO2L	4.9736	FGF7P3	3.32967
C11orf88	-2.61261	ZNF560	7.63814	EMX2OS	4.98248	PCDHGA7	3.33062
YPEL4	-2.6103	NPY	7.63904	TTC29	4.99866	MT-TH	3.33309
C1QL3	-2.60888	GATA4	7.64402	ENSG00000280079	5.00423	KCNH1	3.33796
PDZD7	-2.60673	ENSG00000265069	7.67247	ENSG00000225450	5.02427	SRSF11	3.38725
ENSG00000260614	-2.60408	HSPD1P7	7.67636	NPY6R	5.02564	CEBPZOS	3.38769
FHOD3	-2.60389	TDGF1	7.69521	ENSG00000248632	5.0447	CLDN10	3.38906
PCP4L1	-2.60389	TRIM64B	7.69542	RPP14	5.0552	SPTSSB	3.39169
EPHA8	-2.59479	MRPL23-AS1	7.69584	OR2A9P	5.06457	ADAM20P1	3.40923
C19orf71	-2.59427	ENSG00000236941	7.69584	LRRC77P	5.06457	ZNF428	3.4241
PCAT14	-2.59324	OTOL1	7.69703	CALML4	5.08596	DIO3OS	3.43742
SVIL-AS1	-2.59082	LINC02268	7.71423	OTX2-AS1	5.09347	MT-TG	3.45974
PCP4	-2.58929	ADGRF1	7.71433	NID2	5.10567	EMC10	3.48864
ENSG00000273008	-2.58877	ANXA8	7.75123	ITGA4	5.10628	ENSG00000279926	3.49219
TMEM72	-2.5875	ARHGEF38	7.78741	MYOM3	5.1168	ENSG00000271947	3.5172
RAB3C	-2.58712	TMEM40	7.83964	FOLR1	5.12686	C1QL2	3.54161
SIAH3	-2.58686	SERPINA1	7.8529	CFAP99	5.17073	ENSG00000274330	3.55429
ENSG00000272812	-2.58554	CFHR1	7.85638	GALNT5	5.18109	LACTB2-AS1	3.55604
CPNE7	-2.58536	CASP4	7.8735	CLIC6	5.1873	CAPN7	3.55684
ATP1A3	-2.57925	REM1	7.87369	SERPINA3	5.20258	SAMD8	3.57686
MYLK-AS1	-2.57757	TAF11L14	7.89042	TEKT4	5.20261	TGFB2-OT1	3.59055
PVT1	-2.5739	ENSG00000281348	7.9392	TP63	5.20866	ZNF669	3.60745
RPP38-DT	-2.57136	SIX3-AS1	7.93947	CCDC170	5.21244	ENSG00000266369	3.62166
SNCG	-2.57119	SERPINB7	7.93956	TRIM61	5.25058	ZNF285	3.62187
SLC35F4	-2.5703	KRT5	7.93965	ENSG00000258199	5.26521	MRPL51	3.62532
ENSG00000247199	-2.56325	EVPL	7.93992	DNAH5	5.27551	TAF11L14	3.66507
GLT1D1	-2.56112	METRNL	8.03608	LMNTD1	5.28271	IGFL4	3.66574
WDR93	-2.56069	S100P	8.07817	ACTN2	5.28693	VSX2	3.67993
BCAN	-2.55829	ENSG00000276850	8.09099	MIR503HG	5.29641	AURKC	3.7052
XKR7	-2.55771	TH2LCRR	8.11989	DCDC2	5.30271	MT-TS2	3.71291
MPP1	-2.55733	ENSG00000243960	8.13393	MARCH10	5.30858	MT-TR	3.75443
ZMYND12	-2.55732	PRR15L	8.16268	H19	5.31012	MADCAM1	3.75766
LINC02609	-2.55672	PLA2G2A	8.17524	WDR38	5.3209	WASHC3	3.78001
GPR83	-2.55625	FGA	8.1757	DPP10	5.33287	FUNDC1	3.81462
TUBB6	-2.55552	C3	8.17647	ANKRD66	5.33561	RFPL2	3.81705
SUPT3H	-2.55403	PRAMEF1	8.18898	BGN	5.34844	IL10RB-DT	3.83926
POU4F1	-2.55392	UPK3B	8.2163	CDC20B	5.35464	ENSG00000268460	3.90404
KLHL32	-2.55325	FAM90A27P	8.25513	ARHGAP36	5.3727	THAP12	3.92559
KLHL24	-2.55145	SCEL	8.34229	LRRC18	5.3913	BEAN1-AS1	3.94258
EFCAB1	-2.54918	CARS	8.34361	ENSG00000267383	5.39204	FRG2C	3.98984
ENSG00000261135	-2.54406	TCERG1L	8.3668	PEAR1	5.39447	KDM4E	3.99017
GSG1L	-2.54135	AKR1B10	8.45871	PHOX2B	5.40817	RBM7	4.03629
TUNAR	-2.54122	TACSTD2	8.46227	ENSG00000267776	5.41103	ENSG00000267388	4.04407
NELL1	-2.53853	LRRN4	8.49783	ATP6V0C	5.41632	SH2D5	4.09721
TTC23L	-2.53745	GSTA1	8.56732	VWA5B1	5.44945	MTMR10	4.15747
MYLK3	-2.53582	EHF	8.5767	ZFHX2-AS1	5.45121	HLA-DRB1	4.15834
PPT1	-2.53579	MUC16	8.63888	PGM5	5.45234	RPS21	4.18353
MYCBPAP	-2.53565	TRIM53CP	8.65672	ALX4	5.45335	TRIM56	4.24048
LMX1B	-2.53428	ST14	8.65765	COL1A2	5.46956	MFSD2B	4.28136
BAIAP3	-2.53407	POLR2J3	8.6581	CRH	5.46987	SNX31	4.29911
CFAP46	-2.53387	CNTN4	8.68249	COL21A1	5.47426	PTPN20	4.31809
RND2	-2.52987	VIL1	8.73421	ENSG00000258752	5.47439	MEIS1-AS2	4.36038
AMER2	-2.52781	GABRP	8.75071	ASB5	5.47781	MRPL49	4.36568
ANKRD36	-2.52552	APOA2	8.93204	WNT8B	5.48095	ENSG00000249620	4.36739
BRICD5	-2.52548	TAF11L12	8.97902	ENSG00000258891	5.49936	ZNF528-AS1	4.38847
PRDM16	-2.52285	SERPINB2	8.9937	PDGFRL	5.5101	MIR4721	4.3918
ENSG00000260708	-2.52191	ENSG00000250386	9.04799	NUPR1	5.52659	ZFP1	4.48849
NEFL	-2.52051	FGG	9.12009	DNAH12	5.54543	FNBP1P1	4.53293
ENSG00000223722	-2.52007	C1orf116	9.13452	KCNK13	5.54821	MT-TD	4.55674
DRC7	-2.51586	DGCR6	9.23566	OMG	5.56425	TAF11L12	4.61049
ERICH6-AS1	-2.51529	MBD3L2B	9.24899	TM4SF1	5.58357	FOPNL	4.65946
MIR124-2HG	-2.5126	SFTA3	9.26147	FAM189A1	5.58932	SSU72P7	4.70894
GPR156	-2.51072	TRIM43B	9.26846	PRRX1	5.61695	ENSG00000277299	4.71733
CYP26A1	-2.50973	FENDRR	9.27348	DNM3OS	5.63596	ENSG00000260534	4.72773
PCDHGB6	-2.50524	ENSG00000257086	9.28161	ERG	5.64019	FAM90A27P	4.74501
EFCAB12	-2.5009	MACC1	9.2865	MYH6	5.64072	ACTG1P2	4.77427
IQCD	-2.49933	RFPL4AL1	9.32431	FAM92B	5.6549	ACTG1P11	4.77427
DIRAS1	-2.49478	PRAMEF12	9.34276	ENSG00000261572	5.65754	SSU72P2	4.78347
RN7SK	-2.49442	CEACAM5	9.36034	FOXA1	5.67366	FSHR	4.83476
GATA2	-2.49308	TRIM43CP	9.38439	FRMPD1	5.6756	SIGLEC1	4.86938
CADM3-AS1	-2.49283	MIR205HG	9.43049	GABRG3	5.68093	NKX6-3	4.88506
IL10RA	-2.4895	TRIM49B	9.44761	RAB4B-EGLN2	5.6952	NKX6-2	4.9306
SMPD3	-2.48564	TCEAL5	9.46478	FLI1	5.70109	RFPL4B	4.93832
HIST1H2BC	-2.48003	AGR2	9.47023	ENSG00000273312	5.70345	BLCAP	5.03235
FAR2P2	-2.47814	TRIM49	9.5244	ASAH2	5.72805	NKAPD1	5.03779
ENSG00000279488	-2.47783	TRIM49C	9.54583	TTC6	5.72839	ENSG00000279404	5.10035
HAGLR	-2.47762	ZSCAN4	9.60755	CFAP45	5.73709	ENSG00000272180	5.11533
CYB5A	-2.47578	RFPL4A	9.6568	ENSG00000273906	5.75199	LINC01980	5.17104
KCNK3	-2.47522	MIR4458HG	9.66635	FAR2P1	5.76933	HNRNPF	5.24611
MIR217HG	-2.4714	KRT15	9.84356	ENSG00000223401	5.84293	PI4KAP1	5.26761
ADGRA1-AS1	-2.46597	ZNF229	9.87361	SCARA5	5.84405	SOX14	5.4118
FXYD7	-2.46567	ALPG	9.96399	PITX3	5.86829	ACTG1P10	5.44818
AK4P1	-2.46243	ENSG00000268799	10.0663	SRY	5.88083	NNAT	5.50244
PNCK	-2.46144	KRT4	10.1201	RNASE1	5.91193	CNTD1	5.65694
CNTNAP5	-2.45958	FGB	10.1489	ENSG00000240449	5.91422	ENSG00000229015	5.65878
RIIAD1	-2.45947	ENSG00000280433	10.1685	LINC00954	5.91491	RGPD2	5.67034
HTR1D	-2.45518	U2AF1L5	10.3238	MAP3K19	5.93673	XIST	5.79804
ATP6V1G2	-2.45475	TAF11L11	10.4646	C14orf39	5.9391	MAP1LC3B2	5.84886
ESPNL	-2.45455	ENSG00000273000	10.5922	APOBEC2	5.94259	ENSG00000279035	5.85865
TTN	-2.45364	TRIM43	10.6422	SGCA	5.95018	TSIX	5.89727
UNC79	-2.45345	NKX2-1	10.6622	UBE2Q2P2	5.95111	KLF18	5.9002
GSX1	-2.45298	SLC34A2	10.7305	DCN	5.9789	ZSCAN5DP	5.93191
SNCB	-2.45233	ENSG00000269466	10.7725	HHEX	5.98349	ENSG00000277795	5.97849
TEX45	-2.45137	FKBP9P1	10.9499	CYP2C8	5.99237	ENSG00000259692	6.0085
LINC00115	-2.45128	SPRR2F	11.0006	SLC25A41	5.99511	SLC25A41	6.0085
XKR9	-2.45101	ENSG00000262160	11.2933	ABCA10	6.00386	KHDC1P1	6.02858
WDR63	-2.44542	AFP	11.4154	ENSG00000260249	6.0067	LINC01363	6.02858
CCDC163	-2.44229	RGPD2	11.4504	ERBB3	6.03671	ENSG00000261146	6.04121
ZNF487	-2.44147	CEACAM6	11.7738	PRSS50	6.03783	ENSG00000284484	6.05274
CDHR1	-2.43957	KLF13	12.2593	TTR	6.04291	GOLGA6L3	6.05274
ENSG00000261604	-2.43913	SCGB1A1	23.358	GRHL2	6.05471	GLIPR1L2	6.06236
MCF2L2	-2.43574	ENSG00000266086	23.5358	NUTM2HP	6.06024	LINC01194	6.08126
MIR34AHG	-2.43236	PCDHGB4	23.7015	OGN	6.06028	ENSG00000274993	6.13253
BEX5	-2.43208	INO80B-WBP1	23.9462	MYH2	6.06235	BMS1P10	6.13253
LRRC73	-2.42917			TEKT1	6.06286	HLA-DMA	6.17237
KRT222	-2.42897			CAPN6	6.06506	ENSG00000249803	6.17759
SSC4D	-2.42753			ADAM28	6.07933	RANBP20P	6.20811
NGEF	-2.42749			ENSG00000277639	6.08803	ENSG00000276898	6.20811
ENSG00000274444	-2.42724			DUSP27	6.09503	ENSG00000267174	6.20811
MRPL13	-2.42263			MYCT1	6.10907	ENSG00000249141	6.2717
SHISA6	-2.42181			NMRK2	6.11188	MRM1	6.28805
OLIG3	-2.42175			PLVAP	6.11721	ENSG00000241057	6.33258
SPEF2	-2.4201			P2RY14	6.13825	FAM90A28P	6.33258
NDRG4	-2.41896			C4orf47	6.14347	ENSG00000249106	6.34048
SULT1C2	-2.41646			LINC02506	6.14862	ENSG00000253389	6.34829
SHISAL1	-2.41366			CFH	6.15338	ENSG00000234710	6.40612
TSPEAR-AS2	-2.4135			ENSG00000248399	6.15653	ENSG00000272157	6.41358
HIST3H2BB	-2.41149			ADGRL4	6.15893	ENSG00000269466	6.42857
IQCG	-2.41074			NEB	6.16085	LINC01275	6.4689
ST8SIA1	-2.40739			SP5	6.16337	TRIM49	6.47067
TMEM169	-2.40546			A2M	6.17593	LYL1	6.54287
RDH11	-2.40329			SLC2A5	6.18712	ENSG00000250906	6.58019
CLU	-2.40201			HSPA8P8	6.19528	ENSG00000267568	6.67112
NRXN2	-2.39972			FGF4	6.21708	SVIL-AS1	6.70795
NOS3	-2.39813			ABCA9	6.22462	GBA3	6.71752
MYT1L	-2.39779			CYP4F35P	6.2344	DAXX	6.72955
PCDH15	-2.39721			HAPLN1	6.25083	LINC02210-CRHR1	6.72959
RPL23AP7	-2.39441			FOXG1	6.25379	TUBB8P12	6.76835
KIRREL2	-2.39355			LAMC3	6.26102	ENSG00000263958	6.78568
FAM218A	-2.39251			DIPK2B	6.28017	PRPH2	6.79429
FAM133A	-2.39025			MRM1	6.30612	TPRX1	6.8286
SPHKAP	-2.38923			ENSG00000223991	6.30612	ALPG	6.89213
SH2D5	-2.38761			FAM182A	6.31536	TAF11L11	6.89738
SPATA17	-2.3872			ARHGAP15	6.31536	TRIM53CP	6.90556
LINC00467	-2.38678			KIF12	6.31771	ZNF667	6.93395
CCDC65	-2.38322			TNNI3K	6.3316	ENSG00000236941	6.95024
TMEM191B	-2.38313			C11orf97	6.35659	ENSG00000257951	7.01129
TTC25	-2.37864			PAX1	6.35659	TRIM64	7.03083
STC1	-2.37493			ABCA4	6.35867	ZNF572	7.06241
GEM	-2.37201			FAM225B	6.3676	ENSG00000266929	7.10256
SEZ6L2	-2.37197			KCNJ13	6.38079	ZNF300	7.10877
POU5F1B	-2.37092			RIMBP3B	6.3811	TRIM64B	7.17527
ZCCHC12	-2.3685			MCTP2	6.39201	ENSG00000233178	7.17963
SHD	-2.36668			IL16	6.4149	ZNF717	7.20476
ENSG00000234338	-2.36595			COL6A3	6.42836	PRAMEF20	7.25278
CXCL5	-2.36435			TGM3	6.43116	PRAMEF14	7.28398
BSCL2	-2.36424			OAS2	6.43116	PCDHGA3	7.30856
TCIM	-2.36302			ERMN	6.43312	ENSG00000250386	7.31461
HIST1H2AE	-2.36225			ENSG00000278847	6.45445	ENSG00000268799	7.32771
BEST1	-2.36211			ENSG00000229533	6.46033	JAGN1	7.34423
UNC5A	-2.36044			TNNT3	6.46627	MBOAT7	7.34442
HNRNPA1P45	-2.3594			MYO3B	6.48564	ZNF471	7.52075
WNT2B	-2.35528			PRR32	6.51616	ENSG00000255495	7.57359
C16orf86	-2.35431			ENSG00000236164	6.5299	PRAMEF1	7.58676
AK4P3	-2.35389			ENSG00000274864	6.53001	ENSG00000215237	7.60667
KCNIP2	-2.35309			ERICH2	6.53409	CTSF	7.61155
CEP83-DT	-2.35152			MYLPF	6.53884	MTRNR2L1	7.61577
ACTL6B	-2.34535			MIR22HG	6.53909	YES1P1	7.63593
MTND5P1	-2.34532			ENSG00000227544	6.5402	ENSG00000250284	7.65679
FGFBP3	-2.34419			MYH7	6.58397	ENSG00000263711	7.79403
GPR61	-2.34337			UNC13C	6.58679	POLR2J3	7.84778
RPL30	-2.34245			OTX2	6.6116	ENSG00000237357	7.91342
BAIAP2L2	-2.3405			BTC	6.62033	NFKBIL1	7.92907
STMN2	-2.34018			FAM216B	6.62683	ZNF229	7.93436
BBIP1	-2.33838			CD99L2	6.6288	FAM182A	8.03562
ENSG00000132832	-2.33811			LMOD3	6.62934	ARMCX5	8.0886
VAMP2	-2.33655			OR4D1	6.63585	FOXO6	8.11396
L1CAM	-2.33569			LSP1P4	6.64889	ENSG00000197550	8.23067
GPAT3	-2.33536			PHBP2	6.66178	RFPL4AL1	8.26642
RPS6KL1	-2.33477			CD93	6.67393	TRIM49B	8.3393
HMGCLL1	-2.33463			SLC6A20	6.67622	ARMCX5-GPRASP2	8.40671
SERPINB9	-2.33444			TNN	6.68489	ENSG00000244332	8.48589
NHLH1	-2.3323			ENSG00000259426	6.69403	TCERG1L	8.54027
IRX1	-2.32921			HEXIM2	6.69941	RFPL4A	8.57253
MGAT5B	-2.32713			ENSG00000268379	6.72754	MBD3L2B	8.59268
SORCS1	-2.32575			ZNF471	6.74443	MBD3L2	8.64482
ELP4	-2.32518			ART3	6.74473	RGPD8	8.69195
NUP62CL	-2.32396			FAM124B	6.75674	ZSCAN4	8.76027
TIE1	-2.32369			SIX3	6.75851	TRIM43CP	8.77276
OLFM3	-2.32212			RRN3P2	6.76028	TRIM49C	8.81748
ENSG00000260772	-2.32032			C10orf71	6.76712	ENSG00000249207	8.87786
TUBGCP4	-2.31993			RASL12	6.7739	TRIM43B	8.88051
COMMD3	-2.31851			ZNF790-AS1	6.81039	ARHGAP8	8.92321
MANEA-DT	-2.31758			DMRT2	6.81082	LINC01001	8.94386
SYNGR3	-2.31392			ANOS2P	6.82822	PRAMEF12	8.99931
CA14	-2.31359			HNRNPH2	6.8496	MIR4458HG	9.02281
RAB6B	-2.31285			MS4A8	6.85077	KHDC1L	9.27219
CDR1	-2.30892			LRTM1	6.85567	DDAH2	9.30097
ENSG00000278500	-2.30228			FAP	6.85716	TRIM43	9.65181
FKRP	-2.30192			ENSG00000260136	6.86354	TTC3-AS1	9.7749
TMEM167B	-2.3004			GZMA	6.8904	TAFA5	10.0797
G0S2	-2.29963			MYMK	6.90562	ISY1-RAB43	10.1162
RAB11FIP1	-2.29895			RANBP20P	6.90742	ENSG00000205663	10.1854
CCDC160	-2.29883			CHMP1B2P	6.90742	ENSG00000282951	10.3741
LRFN2	-2.29727			TLR4	6.93766	ZNF667-AS1	10.7318
PNPLA3	-2.29715			TBX15	6.94732	TCEAL5	10.9052
AKAP6	-2.29691			TLE2	6.94826	AS3MT	10.9502
ADCY8	-2.29677			DES	6.95755	HSD17B7P2	10.9775
CCDC96	-2.29628			CYP4F29P	6.96594	CAT	11.3693
SGIP1	-2.29623			GRM7	6.98214	BRD2	11.4207
ENSG00000277287	-2.2955			SNTN	6.98214	SNX15	22.8489
TMPRSS5	-2.2908			TTTY14	6.99514	ENSG00000283515	22.8935
RPL22L1	-2.29069			OTUD7A	6.9985	ENSG00000280893	25.0796
CD4	-2.28872			GSTA3	7.0109
MSTN	-2.28813			CLEC1A	7.01523
CEND1	-2.28614			RGS10	7.01664
ENSG00000224945	-2.2857			ENSG00000270168	7.01965
PACSIN1	-2.28512			LINC01833	7.02654
WDR77	-2.28393			UMODL1-AS1	7.03525
ENSG00000204758	-2.28115			RANBP3L	7.03648
PHYHIP	-2.27789			KRT17	7.03959
PRTG	-2.27697			ENSG00000280660	7.08768
FGD5	-2.27363			IL5RA	7.08822
ENSG00000271474	-2.27354			NMU	7.09023
SEC14L5	-2.27303			FEZF2	7.11725
GCK	-2.27246			TCF19	7.14227
TNFRSF1B	-2.27208			C20orf85	7.14462
CHRNA4	-2.27125			LINC01515	7.1821
DCT	-2.27068			PECAM1	7.1942
GPR85	-2.26788			EWSAT1	7.19605
GRIA4	-2.26501			EMCN	7.20344
ENSG00000227946	-2.26399			MSC	7.21292
SEMA5B	-2.26301			ENSG00000258830	7.21854
ALX4	-2.26207			PIH1D3	7.22572
RELL2	-2.2598			GPR78	7.25401
EMC4	-2.25977			IGFBP7-AS1	7.27914
ENKUR	-2.25938			C22orf15	7.28247
AGO1	-2.25921			NPIPB14P	7.32108
HOXB3	-2.25854			CFAP299	7.32452
ENSG00000271755	-2.25836			BCYRN1	7.33396
PPP2R2C	-2.25817			ESAM	7.35322
PAX2	-2.25279			TBX18	7.39074
GOLGA6L5P	-2.25233			LMOD2	7.39877
CADM2	-2.25			OTX1	7.4182
ELAVL3	-2.24848			TBR1	7.42244
RSPO3	-2.24443			TNNI2	7.42834
ENSG00000228506	-2.24338			SHH	7.43315
RUNDC3A-AS1	-2.24077			CDH19	7.43988
SMTNL1	-2.23617			C1orf105	7.44584
UBE2QL1	-2.23585			TRPV4	7.46478
RIMS3	-2.23481			PPIH	7.46563
ADA2	-2.23445			SLITRK4	7.46613
PRNP	-2.23405			LINC01597	7.46892
ENSG00000273723	-2.23288			ENSG00000255847	7.46892
ZNF441	-2.23048			CD164L2	7.47306
ENSG00000278802	-2.22862			ENSG00000229023	7.47847
ZFYVE28	-2.22858			PRR29-AS1	7.51019
CEP126	-2.22729			ABCC1	7.52616
ENSG00000284602	-2.22725			ENSG00000265702	7.54894
TYMSOS	-2.22472			FOXA2	7.57908
TMEM74B	-2.2241			MED15P9	7.59728
CCDC18-AS1	-2.22227			SLC28A3	7.6011
DLGAP1-AS2	-2.2222			LINCMD1	7.60773
SRRM3	-2.22171			HAS2	7.61397
NWD2	-2.22085			STMND1	7.64891
NMNAT2	-2.2204			MRLN	7.6946
FZD10	-2.22034			ENSG00000260197	7.69874
CLVS2	-2.21392			SULT1A2	7.69954
NES	-2.21344			XIRP2	7.70307
TRPC3	-2.21201			TNNT1	7.70731
ENSG00000267632	-2.21192			C9orf64	7.72669
GRM2	-2.20977			FGF7P3	7.72743
CPLX1	-2.20974			GTF3C2-AS1	7.73364
LINC00461	-2.20971			ENSG00000253525	7.76376
LGI4	-2.20719			CDH15	7.78242
OLFM1	-2.20669			HERC2P3	7.79224
IQCJ-SCHIP1	-2.20473			MYF5	7.79461
ENSG00000261409	-2.20396			KLF2P1	7.8045
FAM107A	-2.20087			AKAP14	7.82432
GBX2	-2.20001			SEC16B	7.83463
PDK4	-2.19711			ENSG00000259583	7.85499
ENSG00000280367	-2.19658			S100A6	7.86684
ENSG00000279013	-2.19582			OR7C1	7.91381
CACNG1	-2.19465			MYPN	7.97174
FAM155B	-2.19439			GFPT1	8.00652
CADM3	-2.19271			ADGRF5	8.02249
KCNQ3	-2.18721			TMEM119	8.02298
CELF1	-2.18578			ENSG00000236841	8.0253
ENSG00000274460	-2.18535			DNAI2	8.02543
MORN3	-2.18529			TRDN	8.02869
ENSG00000279328	-2.18485			ACTC1	8.0608
DCC	-2.1847			ENSG00000249621	8.06576
TSPAN7	-2.18263			SMYD1	8.1113
ENSG00000259172	-2.18088			NFKBIL1	8.117
ENSG00000278627	-2.18085			EMX2	8.13046
POPDC3	-2.18079			NAV2-AS2	8.14857
GSX2	-2.17855			ENSG00000221870	8.15178
ENPP2	-2.17782			DPP6	8.18462
CLMN	-2.17661			FYB2	8.18515
NTNG2	-2.17591			MIR210HG	8.19105
RIMBP2	-2.17575			MUSK	8.19356
FAM184A	-2.17366			SYTL4	8.19713
ENSG00000205959	-2.17247			F5	8.20048
ENSG00000272030	-2.17181			TBX3	8.20105
GABBR2	-2.17171			IL17B	8.2129
WDR17	-2.17155			SAMD12	8.21313
PCDHGC4	-2.17109			TMSB4Y	8.23021
CDH22	-2.16885			CDHR4	8.26783
KCNJ3	-2.16835			SVIL-AS1	8.27138
JAKMIP3	-2.16779			SMPX	8.27306
SLC17A7	-2.16633			KLHL40	8.28668
BTBD10	-2.16622			MYOZ2	8.28916
TTLL9	-2.16617			SIX2	8.33313
KCNC4	-2.16478			HDC	8.34417
SRRM4	-2.16455			RASSF7	8.38763
HCN4	-2.15861			RAPSN	8.40093
ENSG00000284060	-2.15718			XIRP1	8.42415
PSD2	-2.15576			FPGT-TNNI3K	8.43309
PTTG1	-2.15521			LRRC71	8.46893
MAK	-2.15465			MYL4	8.50068
LURAP1	-2.15172			ESM1	8.50233
ENSG00000273209	-2.14911			INSRR	8.50303
KIAA1257	-2.14698			LINC00261	8.52728
NFASC	-2.14644			CROCC2	8.55191
MDGA1	-2.14236			MCIDAS	8.55242
CCDC113	-2.14184			MYF6	8.66585
ARHGEF4	-2.14093			MEOX2	8.67125
LRRC10B	-2.14042			POU3F4	8.69097
BCHE	-2.14021			POTEF	8.7058
RNF5P1	-2.13816			NRK	8.71392
KIF5A	-2.13765			PTPRC	8.72977
ZDHHC22	-2.13763			MYO18B	8.7835
CACNG7	-2.13491			PITX2	8.82126
LRRN2	-2.13399			SLN	8.83653
PNPO	-2.12584			MTCO1P3	8.88544
LRRIQ1	-2.123			ENSG00000260669	8.93445
SOHLH2	-2.12166			CAV3	8.93616
FDXR	-2.12163			MYOG	9.00595
LINC01414	-2.12003			ENSG00000269487	9.08048
EDA2R	-2.11762			TCP1P1	9.14157
EEF1A1P17	-2.11513			RNFT1-DT	9.1541
JPH4	-2.11478			CAPSL	9.1717
NEURL1	-2.11332			KHDRBS2	9.22298
PRDM13	-2.11322			PNPO	9.22801
SLC1A1	-2.11172			ENSG00000284041	9.23097
DNAJC12	-2.11094			SLC39A12	9.24454
HSD11B2	-2.11075			CHRNG	9.25146
LDHAP7	-2.11039			MYBPC1	9.27076
INSYN2A	-2.10991			FAM166B	9.35098
ENSG00000255104	-2.10989			FMOD	9.39432
ENSG00000261675	-2.10744			AFAP1L1	9.39806
LNCTAM34A	-2.10437			EIF1AY	9.40083
POU3F2	-2.10431			SPAG17	9.40442
ENSG00000239268	-2.10148			ASB4	9.42791
ENSG00000276791	-2.10099			FAM183A	9.42867
FOXD3	-2.09908			VGLL2	9.44145
MIR29B2CHG	-2.09875			HSPB3	9.44858
SEZ6L	-2.09592			KLHL41	9.4781
TMEM196	-2.09559			ZFY	9.53364
ENSG00000272870	-2.09544			ITM2A	9.62154
ENSG00000280237	-2.09358			ARX	9.62692
SCN2A	-2.09321			FPGT	9.66121
TFAP2B	-2.09096			ATP1B4	9.72226
RALGPS2	-2.08922			ARL6IP4	9.74608
C9orf163	-2.08889			TRIM55	9.78802
HOXA3	-2.08846			ROPN1L	9.84512
RNF182	-2.08694			ZNF717	9.84613
FAM49A	-2.08628			DAW1	9.86869
ENSG00000279954	-2.08566			ENSG00000250644	9.91025
GDPD2	-2.0843			ARL2-SNX15	9.97251
FAM131C	-2.08284			MYOT	9.99648
HTR2A	-2.08148			GABRA2	10.0058
SH3GL2	-2.0809			CYP26C1	10.0224
SNTG1	-2.07934			RSPH10B2	10.0685
CHST8	-2.07804			RSPH10B	10.0841
DUSP26	-2.07554			ENSG00000274769	10.1126
ABCG4	-2.07452			ZNF667-AS1	10.154
KCNMB1	-2.07261			DDX3Y	10.2181
CAMK2B	-2.07061			TNNC1	10.2754
RGS16	-2.07037			BRD2	10.4487
LAMP5	-2.06895			CRYZ	10.4517
FNDC5	-2.06529			KMO	10.4616
NPTX1	-2.06422			MYBPH	10.4654
ITGA4	-2.06416			MYOD1	10.4883
PCSK6	-2.06056			TNNT2	10.4965
CDKL2	-2.05847			SGSM3	10.6318
GCNT4	-2.05684			ENSG00000273167	10.6346
ZNF382	-2.05632			SLITRK2	10.7041
CHGB	-2.05589			C7	10.7743
MMRN1	-2.05415			TYW3	10.8951
NTPCR	-2.05233			MYH3	10.991
FEZ1	-2.05135			ZNF667	11.0032
GABRA2	-2.05099			UTY	11.187
BRINP1	-2.04903			FGFR1OP	11.3399
ERV3-1	-2.04624			TXLNGY	11.5549
HPCAL4	-2.04433			MYH8	11.6539
HIST1H2BG	-2.04333			MYL1	11.7518
ENSG00000279673	-2.04257			ENSG00000233864	11.8693
PDZK1P1	-2.04064			KDM5D	11.9205
SCN3B	-2.04011			ACTA1	11.9314
HSD17B14	-2.03944			USP9Y	12.3735
EFHC1	-2.03939			RPS4Y1	13.9016
HOXB2	-2.03687			TTC4	23.3214
SPATA18	-2.03618			ENSG00000231369	23.4561
CKMT1A	-2.03327			ACAD11	23.7371
CCDC81	-2.03167			ENSG00000270299	23.7768
ARC	-2.03044			TIGD1	23.9096
LRATD2	-2.02953			UTP14C	23.9218
GRIN3A	-2.02811			ENSG00000283907	24.5452
ARHGAP18	-2.02705
ENSG00000213642	-2.02477
SHC3	-2.02427
CSNK1A1P1	-2.02334
STAM-AS1	-2.02289
PHF24	-2.02114
TCTEX1D1	-2.02014
NEK5	-2.01945
WFIKKN2	-2.01923
ENSG00000263276	-2.01824
VXN	-2.01724
CLCN2	-2.01702
SLC35F3	-2.01518
GPR17	-2.01414
SRP19	-2.01379
RAB3A	-2.01358
TLCD3B	-2.01356
EFCAB10	-2.01208
ENSG00000278962	-2.01118
DNER	-2.0094
TRPC4	-2.00438
FDFT1	-2.00436
ENSG00000284630	-2.00324
LINC01011	-2.00306
RPGR	-2.00244
ENSG00000249637	-2.0002
MTND6P3	2.0007
PCDHGA8	2.00101
GDNF	2.00143
PDE5A	2.0062
TMEM117	2.01131
ENSG00000259953	2.01342
ZNF329	2.01435
BBOX1	2.01636
GUCY1A2	2.01649
ADAMTS9	2.01747
CORIN	2.02991
ENSG00000270127	2.03228
POGLUT3	2.03281
KRT8P36	2.03329
OSMR	2.03494
NBEAL2	2.03632
POMC	2.03658
FBXW11	2.03733
KLF4	2.0385
BID	2.04049
JADE2	2.04134
NFKB1	2.04223
LYPD3	2.04582
KRT8P22	2.04709
OXER1	2.04937
WIF1	2.05019
FOXC1	2.05138
ROR1	2.05245
PTCH1	2.05282
MYO1D	2.05361
TLR2	2.05463
ANXA2P2	2.05567
BICC1	2.05579
TWIST1	2.05646
RAMP1	2.05722
FES	2.05778
ENSG00000260400	2.05944
PTCH2	2.06158
FNBP1L	2.06372
SLC9A9	2.06683
CACNA1C	2.0669
RPL7AP26	2.06753
FRAT2	2.06763
ENSG00000282057	2.06839
CHST15	2.06936
COL25A1	2.0726
EBF1	2.07744
CPXM2	2.079
ACTG1P23	2.07969
SCUBE3	2.08093
NR2E1	2.08191
TGM2	2.08327
OLIG1	2.0865
LAMA4	2.08799
STK32A	2.09057
KRT8P7	2.09362
NTN1	2.09514
IGFBP4	2.0986
PSMD9	2.10402
ITGAV	2.10657
PKP2	2.10663
CCDC102A	2.10843
ATP6V1B1	2.10848
C15orf39	2.11005
MREG	2.11124
CACNA1D	2.11399
ITGB6	2.11909
LSM8	2.12529
B3GNT9	2.12707
PMP22	2.12727
SLC16A5	2.12966
RBPMS	2.13317
CNKSR1	2.13501
PLAAT4	2.13571
ENSG00000273038	2.13678
SEMA3E	2.14571
MTND6P4	2.14618
PRR5-ARHGAP8	2.14909
ETFBKMT	2.14929
ENSG00000282034	2.1539
CRTC1	2.15691
QRICH2	2.16313
MT1F	2.16536
JDP2	2.16692
TOR1AIP1	2.1685
LRRK1	2.16934
GHRLOS	2.16942
C1RL-AS1	2.17011
SAMD9L	2.17256
ENSG00000280219	2.1739
RAMP2	2.17432
BMPER	2.17491
IL11RA	2.17574
FAM160A1	2.17629
TES	2.17837
CHURC1	2.17914
C16orf74	2.17926
LINC01341	2.18296
BCL11A	2.18421
ENSG00000259865	2.18861
CAPN1	2.1893
NIPAL2	2.19081
FAM174B	2.19173
FOXP1	2.19596
TJP3	2.19634
BROX	2.19995
S100A4	2.20137
TEAD3	2.20212
ENSG00000278621	2.20266
BCAP29	2.20285
CDKN2A	2.20325
TIMP3	2.20341
CMTM7	2.20467
MIR22HG	2.21148
LACC1	2.21159
ATE1-AS1	2.21438
ACOT11	2.21747
BNC1	2.22132
PBX1	2.22244
TNRC6C-AS1	2.22277
ZC3HAV1L	2.22312
GABRA4	2.22684
PDGFA	2.2302
SLC7A6	2.23112
LHX2	2.23382
C5orf24	2.23832
FAM83F	2.23856
IKBKE	2.24145
DUSP5	2.2416
ENSG00000273906	2.24617
BCAM	2.24684
U2SURP	2.24877
TMEM54	2.25029
AQP4	2.25169
SLFN11	2.25372
TTC6	2.25441
DTX3L	2.25677
ENSG00000235672	2.25911
BCL6	2.26012
NT5E	2.26356
GAS2	2.26763
FZD1	2.26861
VAX1	2.26906
CEBPB	2.27029
COMT	2.27136
ZNF575	2.27219
KCNK6	2.27295
TINAGL1	2.27347
MYB	2.27407
TNFSF12	2.27446
NPL	2.27528
GMDS	2.27687
ENSG00000260244	2.28014
GBGT1	2.28293
IQCA1	2.28371
FZD8	2.28518
TRIB3	2.28787
COL21A1	2.28932
NTF4	2.28948
KCNG1	2.29273
PRSS16	2.29321
AHNAK	2.29826
CEBPA-DT	2.30005
GLIS1	2.30366
ALKAL2	2.30401
TENT5A	2.3044
C10orf143	2.30719
KRT18P25	2.31035
DMRT3	2.31121
TENT5C	2.31301
ANKRD29	2.31365
PMEPA1	2.31544
NUDT19	2.31583
CRISPLD2	2.31987
BGN	2.32174
TIMP1	2.32543
RPL7AP38	2.32552
TNS3	2.32732
SCARA3	2.32951
HES2	2.33092
CPM	2.33271
ACSL1	2.33342
CD248	2.33482
ENSG00000227885	2.33506
PCOLCE	2.33649
ENSG00000272711	2.33707
TEN1-CDK3	2.34202
ANXA2P3	2.34362
CTHRC1	2.34378
HPGD	2.34402
AOPEP	2.34663
SIM1	2.35478
STAP2	2.35503
MYD88	2.35933
SEMA3A	2.3613
COL8A1	2.36195
ADAM33	2.36258
MTUS1	2.3634
PPP1R13L	2.36637
CLCF1	2.36965
SLCO2A1	2.37105
FAM224A	2.37745
URB1-AS1	2.37797
C11orf98	2.37808
ENSG00000251615	2.3791
ZNF469	2.38056
KCNS1	2.38365
DMRTA2	2.38474
ARHGAP29	2.38835
KRT18P8	2.39062
GADD45B	2.39213
THBS1	2.39286
FOXI3	2.39613
FOXC2	2.39893
JUNB	2.39909
LMO7	2.40008
ITPR3	2.40198
BCL11B	2.40223
COL5A1	2.40293
LINC00680	2.4061
PIAS1	2.41053
ANXA2	2.41644
APOL6	2.41773
ENSG00000233030	2.41783
FLRT2	2.41958
PPP3CB	2.42428
FOS	2.43115
DNM3OS	2.43293
S100A10	2.43369
AGFG1	2.4369
SBSPON	2.43994
NTN3	2.44158
SOWAHB	2.44213
CD101	2.44244
ECRG4	2.44427
SAMD9	2.44495
KRT8P51	2.44681
KCNK2	2.45067
KRT8P45	2.45353
ENSG00000219159	2.45468
LTBP3	2.45789
EVC2	2.45871
TMEM154	2.45909
VPS26A	2.45927
SHISA2	2.45974
PRDM11	2.4641
CAVIN3	2.46459
PROKR1	2.46547
BIVM	2.46552
ENSG00000214776	2.46748
PIEZO1	2.46793
OR2A9P	2.46858
IL17RE	2.47741
RASEF	2.47793
CTAGE6	2.47976
ENSG00000279413	2.48102
KRT8P5	2.48103
NFIB	2.48238
CUEDC1	2.48298
SMOC2	2.48715
KRT8P35	2.48966
SPR	2.49428
OR2A20P	2.49586
GABRB2	2.49656
NDST1	2.50061
EGFLAM	2.50131
CAV2	2.50503
LURAP1L	2.50522
FGF18	2.5083
SUSD1	2.50864
FOXD2	2.51088
SEMA3F	2.51226
DLX6	2.51372
MARVELD3	2.5148
ENSG00000260121	2.5154
ITIH5	2.51564
ELOVL7	2.51778
ENSG00000283886	2.51911
KRT8P10	2.51945
PDGFRL	2.51987
ENSG00000267040	2.5261
AR	2.52783
ALCAM	2.52989
EFEMP2	2.53272
CSTB	2.53372
PRRX2	2.54175
ISM1	2.54334
NRTN	2.54375
HOOK1	2.5455
GLI1	2.54776
ENSG00000228510	2.54908
TMEM119	2.54941
F13A1	2.55029
ME1	2.56371
FUT4	2.56387
HOXA10	2.56405
ARHGAP10	2.5665
KRT8	2.56694
DSP	2.56942
ZBTB42	2.57403
LINC00092	2.57651
FBLN5	2.58453
TNFRSF11A	2.5916
ATP6V1FNB	2.59531
EXPH5	2.60148
FZD5	2.60559
HRH1	2.60737
GJB2	2.61507
ADAT3	2.61519
PIK3AP1	2.62383
TINCR	2.62818
LIPT1	2.62838
OSBPL10	2.62941
LOXL4	2.62942
CELSR1	2.63081
SPX	2.63123
BAIAP2L1	2.63609
C3orf52	2.63644
NGF	2.63976
FOXA2	2.64048
KRT8P39	2.64126
ENSG00000203644	2.64197
CXCL16	2.64252
PDLIM1	2.6465
ACTRT3	2.64819
SLC38A4	2.6547
TNS2	2.65851
CYS1	2.66069
KRT8P48	2.66299
ENSG00000255893	2.66392
FAM189A2	2.66613
B4GALT1	2.66724
TRIM47	2.67172
HHIP	2.67523
FOSL2	2.68708
ENSG00000259707	2.68805
PRSS35	2.68949
ANKRD35	2.69589
LGR5	2.69798
KRT8P13	2.70484
TGFB3	2.70629
NADK	2.70799
LINC00261	2.70991
ENSG00000231760	2.71043
LYPD6B	2.71047
KRT8P37	2.71176
KRT8P49	2.71298
LTBP1	2.71532
FUT1	2.71992
KRT8P8	2.72314
IGFBP5	2.7295
LINC00638	2.73046
MATR3	2.73189
ANGPTL6	2.73303
PTCHD1	2.73308
COL16A1	2.73603
GATA6	2.73622
DLK2	2.73989
KRT8P50	2.74063
CTAGE15	2.75159
DGCR5	2.75214
LPAR1	2.75406
CYP2T1P	2.76115
SOCS1	2.76344
ENSG00000272293	2.76809
PLSCR4	2.77025
MISP	2.77175
NAALADL2	2.77512
COL1A2	2.7771
ERG	2.78017
ENSG00000272081	2.78081
SP5	2.79151
GATA6-AS1	2.792
TTC39A	2.79552
PPP1R3B	2.798
PERP	2.80095
LINC00622	2.80187
SLC35F2	2.806
PODN	2.81667
LINC00968	2.8185
ERVK9-11	2.8246
CH25H	2.82545
TICAM1	2.8258
TGFB3-AS1	2.82818
LTBR	2.83393
TSPAN12	2.84086
RUNX2	2.84625
NUPR1	2.85131
MBOAT1	2.85359
HGF	2.85775
ACPP	2.86245
CYTL1	2.8627
CD9	2.86551
EHD2	2.86794
AHR	2.8689
BUD31	2.86941
PSD4	2.87567
COL15A1	2.8767
ENSG00000254065	2.87823
C1QTNF1	2.87955
CPQ	2.89165
SECTM1	2.89619
AP1S3	2.90099
NPW	2.9104
S100A11	2.91102
TCF4	2.91379
KRT8P14	2.91846
VSIR	2.92393
CDH3	2.9248
MCTP2	2.93158
SLC40A1	2.93894
SCNN1A	2.94661
ENSG00000270558	2.94738
KRT8P3	2.95691
CXCL1	2.95848
KRT8P11	2.96254
TSPYL5	2.96397
COPZ2	2.9697
SPTSSB	2.97025
MFAP4	2.97799
LTBP2	2.97986
ENSG00000235386	2.98091
WNT11	2.98308
TGFA	2.98436
OTX1	2.98448
ATP13A4	2.98762
COL12A1	2.99156
EFNA1	2.99783
GALNT3	2.99881
LGR6	3.00016
CEBPD	3.00476
IFNLR1	3.01199
ENSG00000273381	3.01352
CREB3L1	3.0163
ANKRD65	3.01732
HMCN1	3.01741
ZNF213	3.03191
KRT8P30	3.03944
ADAMTS17	3.04708
DAZAP2P1	3.04746
P4HA3	3.04995
ZNF160	3.05537
ITGA11	3.05568
NIPAL1	3.05726
THBS2	3.05847
COL1A1	3.06012
CTSV	3.06452
BST1	3.06812
LRRC32	3.0694
GRHL1	3.07153
LINC00514	3.07289
DLX6-AS1	3.07324
SAMD5	3.07482
RBM46	3.07644
LINC01291	3.07708
ERLEC1P1	3.07892
ENSG00000203387	3.0851
RHOD	3.08626
LAMA3	3.08722
APOBEC3B	3.08736
GLP1R	3.09634
TSPAN14	3.0968
ANPEP	3.10305
ECHDC2	3.10701
A4GALT	3.10727
COPZ1	3.10761
SPTLC3	3.10955
RARG	3.11252
FOSB	3.11328
KCP	3.11421
VEGFA	3.11738
S100A6	3.11888
EGR1	3.12157
BLNK	3.12367
FAAH2	3.1348
ENSG00000274373	3.14133
ZNF571-AS1	3.1444
NIBAN1	3.14548
MTCYBP18	3.14732
ANXA3	3.14976
FOXD1	3.15437
COL8A2	3.15476
XKRX	3.1633
CEBPA	3.16431
PPP1R1B	3.17368
SCX	3.19382
CCDC3	3.20579
DSC3	3.21008
ENSG00000254783	3.22551
CACNA1G-AS1	3.22835
INHBA	3.24149
ATP12A	3.25049
CXCL12	3.25302
CCKAR	3.25639
ENTPD8	3.26235
CTNNA3	3.26661
SLC7A2	3.28307
HPSE	3.29877
THAP9-AS1	3.30138
SHH	3.30249
ENSG00000273650	3.31472
ENSG00000224536	3.32125
ENSG00000271781	3.33106
CYP24A1	3.33475
PLP2	3.34284
CBR3	3.34878
HELLPAR	3.35723
CNN2P12	3.36028
ENSG00000283098	3.36123
CAV1	3.36271
CRYZL2P	3.36308
IRF5	3.36507
TWIST2	3.36645
KRT8P2	3.37446
VAMP8	3.37638
TMEM11	3.38397
SYTL1	3.3909
RGL3	3.39436
DMRT2	3.39936
ENSG00000271926	3.40368
PIWIL4	3.40878
TBILA	3.41634
TGFB2-OT1	3.43549
RNF207	3.43709
L3MBTL4	3.43968
HSPA12B	3.44271
PCDHB5	3.45042
ENSG00000276250	3.45469
C1QTNF2	3.46156
EPSTI1	3.47369
TPRG1	3.47915
PDLIM1P1	3.49447
KRT80	3.49927
NET1	3.49994
CRYBG1	3.51327
ACKR3	3.51553
LARGE2	3.51697
DLX4	3.51998
ENSG00000261068	3.52154
RERG	3.52286
LOXL1	3.52638
LGALS3	3.534
C5orf66	3.53515
CTSS	3.53786
SLCO4C1	3.53979
SMAGP	3.54289
MPZL2	3.54967
PLEKHG6	3.55548
AQP3	3.56144
ADAMTSL3	3.56795
GPR78	3.57137
ADAMTS18	3.57296
TLR3	3.57419
ENSG00000272084	3.58443
MYO5B	3.59682
ZNF860	3.60637
RIPK3	3.6133
SH3TC2	3.6141
SULT1E1	3.65288
ERP27	3.66151
ACAN	3.66296
ENSG00000228974	3.68993
PHYHD1	3.69264
FAM20A	3.70277
ENSG00000251485	3.70972
PERM1	3.72385
LIPH	3.72883
TC2N	3.73291
CLIC5	3.74247
EDARADD	3.74372
PNMT	3.74542
SMIM12	3.75329
C1QTNF7	3.76446
LPAR5	3.77045
CTAGE9	3.77573
NFIX	3.78471
PPL	3.79708
ARHGAP28	3.80984
CYP2S1	3.8108
APOD	3.8249
ENSG00000272079	3.82845
KLHDC7B	3.83238
UBE2D4	3.84633
GTF2A2	3.85542
OXGR1	3.86848
S100A16	3.86963
ZNF750	3.87825
SLITRK6	3.87922
ARHGEF19	3.88127
KLF5	3.88555
FXYD3	3.88909
EYA2	3.89411
CHMP4C	3.90255
ENSG00000260711	3.90555
ARAP2	3.91587
LDHAP2	3.92126
SH2D3A	3.93601
PRR15	3.93652
SYTL5	3.93789
EGFL6	3.95696
RNF6	3.96717
ENSG00000278928	3.98166
BNIPL	3.98626
MCOLN3	3.9971
IRAK3	4.00657
GATA3	4.00725
PTPN6	4.00827
COL4A4	4.02832
ENSG00000278192	4.03081
IKZF3	4.03628
NPIPB6	4.0384
MICOS10-NBL1	4.03897
CTAGE4	4.04103
RNF43	4.04789
SLC6A2	4.0519
CLDN20	4.05952
ENSG00000218416	4.06269
FOXG1	4.06351
MMP10	4.06649
THRB	4.07729
KLF2	4.08247
HCLS1	4.09458
PHEX	4.0983
ARTN	4.10662
SVEP1	4.11369
ZFP1	4.12082
CTAGE8	4.12218
CAPG	4.1308
LINC01206	4.14676
UBE2G2	4.15279
LHX6	4.153
TMEM26	4.16664
GJB3	4.16685
ENSG00000284526	4.17572
CNMD	4.18589
ADRB1	4.1924
ADGRE2	4.1928
BPI	4.21051
RUNX1	4.21415
ENSG00000271553	4.22286
ENSG00000270168	4.22606
OR7E28P	4.23176
MEDAG	4.23796
ENSG00000235772	4.24754
HOXC10	4.25726
PRKCH	4.26407
MMP9	4.26957
RNF144B	4.26958
TCF21	4.27459
ENSG00000213153	4.27585
AGR3	4.28223
PRRG2	4.28525
SPINK5	4.29157
ENSG00000268460	4.29403
UBFD1	4.30028
RHOV	4.30059
ENSG00000272463	4.33848
LAMP3	4.34863
SEMA3D	4.35623
MRPS27	4.37289
EPS8L2	4.38905
ENSG00000261266	4.39679
DIO2	4.40646
GPX2	4.40832
GALNT6	4.40847
FOXN1	4.41991
HPN	4.42242
PENK	4.42414
DDX19A	4.42684
NMI	4.43928
CDH26	4.44269
FRK	4.44915
NPBWR1	4.47294
TAC3	4.48167
MTCO1P24	4.519
RASSF6	4.53859
ENSG00000267078	4.54157
FOXA1	4.55252
CLDN4	4.57226
PTGS2	4.58786
RIPK4	4.61626
DCTD	4.61651
AQP4-AS1	4.6225
KIAA0040	4.62959
TLE2	4.64239
FNDC1	4.65588
ARHGEF35	4.68783
MEX3D	4.69417
SH2D4A	4.69512
RUNX3	4.72449
ENSG00000279030	4.73135
ENSG00000239783	4.74875
ARHGEF34P	4.7537
GBP3	4.78446
ADAMTSL5	4.8042
[truncated: 336 more rows]
